# Supplementary material for: Breaking through water-splitting bottlenecks over carbon nitride with fluorination
Source: Nat Commun. 2022 Nov 16;13:6999. doi: 10.1038/s41467-022-34848-8 (PMC9668818; doi:10.1038/s41467-022-34848-8)
Supplement: Supplementary file 3 — Source Data [file 41467_2022_34848_MOESM3_ESM.xlsx]

## Sheet: Fig. 1a
399.193	0	399.193	0	399.193	0	399.193	0	399.193	0	399.193	0	399.193	0	399.193	0	399.193	0	399.193	0	399.193	0	399.193	0	399.193	0	399.193	0	399.193	0	399.193	0	399.193	0	399.193	0	399.193	0
400.157	0	400.157	0	400.157	0	400.157	0	400.157	0	400.157	0	400.157	0	400.157	0	400.157	0	400.157	0	400.157	0	400.157	0	400.157	0	400.157	0	400.157	0	400.157	0	400.157	0	400.157	0	400.157	0
401.121	0	401.121	0	401.121	0	401.121	0	401.121	0	401.121	0	401.121	0	401.121	0	401.121	0	401.121	0	401.121	0	401.121	0	401.121	0	401.121	0	401.121	0	401.121	0	401.121	0	401.121	0	401.121	0
402.085	0	402.085	0	402.085	0	402.085	0	402.085	0	402.085	0	402.085	0	402.085	0	402.085	0	402.085	0	402.085	0	402.085	0	402.085	0	402.085	0	402.085	0	402.085	0	402.085	0	402.085	0	402.085	0
403.05	0	403.05	0	403.05	0	403.05	0	403.05	0	403.05	0	403.05	0	403.05	0	403.05	0	403.05	0	403.05	0	403.05	0	403.05	0	403.05	0	403.05	0	403.05	0	403.05	0	403.05	0	403.05	0
404.014	0	404.014	0	404.014	0	404.014	0	404.014	0	404.014	0	404.014	0	404.014	0	404.014	0	404.014	0	404.014	0	404.014	0	404.014	0	404.014	0	404.014	0	404.014	0	404.014	0	404.014	0	404.014	0
404.978	0	404.978	0	404.978	0	404.978	0	404.978	0	404.978	0	404.978	0	404.978	0	404.978	0	404.978	0	404.978	0	404.978	0	404.978	0	404.978	0	404.978	0	404.978	0	404.978	0	404.978	0	404.978	0
405.942	0	405.942	0	405.942	0	405.942	0	405.942	0	405.942	0	405.942	0	405.942	0	405.942	0	405.942	0	405.942	0	405.942	0	405.942	0	405.942	0	405.942	0	405.942	0	405.942	0	405.942	0	405.942	0
406.906	0	406.906	0	406.906	0	406.906	0	406.906	0	406.906	0	406.906	0	406.906	0	406.906	0	406.906	0	406.906	0	406.906	0	406.906	0	406.906	0	406.906	0	406.906	0	406.906	0	406.906	0	406.906	0
407.871	0	407.871	0	407.871	0	407.871	0	407.871	0	407.871	0	407.871	0	407.871	0	407.871	0	407.871	0	407.871	0	407.871	0	407.871	0	407.871	0	407.871	0	407.871	0	407.871	0	407.871	0	407.871	0
408.835	0	408.835	0	408.835	0	408.835	0	408.835	0	408.835	0	408.835	0	408.835	0	408.835	0	408.835	0	408.835	0	408.835	0	408.835	0	408.835	0	408.835	0	408.835	0	408.835	0	408.835	0	408.835	0
409.799	0	409.799	0	409.799	0	409.799	0	409.799	0	409.799	0	409.799	0	409.799	0	409.799	0	409.799	0	409.799	0	409.799	0	409.799	0	409.799	0	409.799	0	409.799	0	409.799	0	409.799	0	409.799	0
410.763	0	410.763	0	410.763	0	410.763	0	410.763	0	410.763	0	410.763	0	410.763	0	410.763	0	410.763	0	410.763	0	410.763	0	410.763	0	410.763	0	410.763	0	410.763	0	410.763	0	410.763	0	410.763	0
411.728	0	411.728	0	411.728	0	411.728	0	411.728	0	411.728	0	411.728	0	411.728	0	411.728	0	411.728	0	411.728	0	411.728	0	411.728	0	411.728	0	411.728	0	411.728	0	411.728	0	411.728	0	411.728	0
412.692	0	412.692	0	412.692	0	412.692	0	412.692	0	412.692	0	412.692	0	412.692	0	412.692	0	412.692	0	412.692	0	412.692	0	412.692	0	412.692	0	412.692	0	412.692	0	412.692	0	412.692	0	412.692	0
413.656	0	413.656	0	413.656	0	413.656	0	413.656	0	413.656	0	413.656	0	413.656	0	413.656	0	413.656	0	413.656	0	413.656	0	413.656	0	413.656	0	413.656	0	413.656	0	413.656	0	413.656	0	413.656	0
414.62	0	414.62	0	414.62	0	414.62	0	414.62	0	414.62	0	414.62	0	414.62	0	414.62	0	414.62	0	414.62	0	414.62	0	414.62	0	414.62	0	414.62	0	414.62	0	414.62	0	414.62	0	414.62	0
415.585	0	415.585	0	415.585	0	415.585	0	415.585	0	415.585	0	415.585	0	415.585	0	415.585	0	415.585	0	415.585	0	415.585	0	415.585	0	415.585	0	415.585	0	415.585	0	415.585	0	415.585	0	415.585	0
416.549	0	416.549	0	416.549	0	416.549	0	416.549	0	416.549	0	416.549	0	416.549	0	416.549	0	416.549	0	416.549	0	416.549	0	416.549	0	416.549	0	416.549	0	416.549	0	416.549	0	416.549	0	416.549	0
417.513	0	417.513	0	417.513	0	417.513	0	417.513	0	417.513	0	417.513	0	417.513	0	417.513	0	417.513	0	417.513	0	417.513	0	417.513	0	417.513	0	417.513	0	417.513	0	417.513	0	417.513	0	417.513	0
418.477	0	418.477	0	418.477	0	418.477	0	418.477	0	418.477	0	418.477	0	418.477	0	418.477	0	418.477	0	418.477	0	418.477	0	418.477	0	418.477	0	418.477	0	418.477	0	418.477	0	418.477	0	418.477	0
419.442	0	419.442	0	419.442	0	419.442	0	419.442	0	419.442	0	419.442	0	419.442	0	419.442	0	419.442	0	419.442	0	419.442	0	419.442	0	419.442	0	419.442	0	419.442	0	419.442	0	419.442	0	419.442	0
420.406	0	420.406	0	420.406	0	420.406	0	420.406	0	420.406	0	420.406	0	420.406	0	420.406	0	420.406	0	420.406	0	420.406	0	420.406	0	420.406	0	420.406	0	420.406	0	420.406	0	420.406	0	420.406	0
421.37	0	421.37	0	421.37	0	421.37	0	421.37	0	421.37	0	421.37	0	421.37	0	421.37	0	421.37	0	421.37	0	421.37	0	421.37	0	421.37	0	421.37	0	421.37	0	421.37	0	421.37	0	421.37	0
422.334	0	422.334	0	422.334	0	422.334	0	422.334	0	422.334	0	422.334	0	422.334	0	422.334	0	422.334	0	422.334	0	422.334	0	422.334	0	422.334	0	422.334	0	422.334	0	422.334	0	422.334	0	422.334	0
423.298	0	423.298	0	423.298	0	423.298	0	423.298	0	423.298	0	423.298	0	423.298	0	423.298	0	423.298	0	423.298	0	423.298	0	423.298	0	423.298	0	423.298	0	423.298	0	423.298	0	423.298	0	423.298	0
424.263	0	424.263	0	424.263	0	424.263	0	424.263	0	424.263	0	424.263	0	424.263	0	424.263	0	424.263	0	424.263	0	424.263	0	424.263	0	424.263	0	424.263	0	424.263	0	424.263	0	424.263	0	424.263	0
425.227	0	425.227	0	425.227	0	425.227	0	425.227	0	425.227	0	425.227	0	425.227	0	425.227	0	425.227	0	425.227	0	425.227	0	425.227	0	425.227	0	425.227	0	425.227	0	425.227	0	425.227	0	425.227	0
426.191	0	426.191	0	426.191	0	426.191	0	426.191	0	426.191	0	426.191	0	426.191	0	426.191	0	426.191	0	426.191	0	426.191	0	426.191	0	426.191	0	426.191	0	426.191	0	426.191	0	426.191	0	426.191	0
427.155	0	427.155	0	427.155	0	427.155	0	427.155	0	427.155	0	427.155	0	427.155	0	427.155	0	427.155	0	427.155	0	427.155	0	427.155	0	427.155	0	427.155	0	427.155	0	427.155	0	427.155	0	427.155	0
428.12	0	428.12	0	428.12	0	428.12	0	428.12	0	428.12	0	428.12	0	428.12	0	428.12	0	428.12	0	428.12	0	428.12	0	428.12	0	428.12	0	428.12	0	428.12	0	428.12	0	428.12	0	428.12	0
429.084	0	429.084	0	429.084	0	429.084	0	429.084	0	429.084	0	429.084	0	429.084	0	429.084	0	429.084	0	429.084	0	429.084	0	429.084	0	429.084	0	429.084	0	429.084	0	429.084	0	429.084	0	429.084	0
430.048	0	430.048	0	430.048	0	430.048	0	430.048	0	430.048	0	430.048	0	430.048	0	430.048	0	430.048	0	430.048	0	430.048	0	430.048	0	430.048	0	430.048	0	430.048	0	430.048	0	430.048	0	430.048	0
431.012	0	431.012	0	431.012	0	431.012	0	431.012	0	431.012	0	431.012	0	431.012	0	431.012	0	431.012	0	431.012	0	431.012	0	431.012	0	431.012	0	431.012	0	431.012	0	431.012	0	431.012	0	431.012	0
431.976	0	431.976	0	431.976	0	431.976	0	431.976	0	431.976	0	431.976	0	431.976	0	431.976	0	431.976	0	431.976	0	431.976	0	431.976	0	431.976	0	431.976	0	431.976	0	431.976	0	431.976	0	431.976	0
432.941	0	432.941	0	432.941	0	432.941	0	432.941	0	432.941	0	432.941	0	432.941	0	432.941	0	432.941	0	432.941	0	432.941	0	432.941	0	432.941	0	432.941	0	432.941	0	432.941	0	432.941	0	432.941	0
433.905	0	433.905	0	433.905	0	433.905	0	433.905	0	433.905	0	433.905	0	433.905	0	433.905	0	433.905	0	433.905	0	433.905	0	433.905	0	433.905	0	433.905	0	433.905	0	433.905	0	433.905	0	433.905	0
434.869	0	434.869	0	434.869	0	434.869	0	434.869	0	434.869	0	434.869	0	434.869	0	434.869	0	434.869	0	434.869	0	434.869	0	434.869	0	434.869	0	434.869	0	434.869	0	434.869	0	434.869	0	434.869	0
435.834	0	435.834	0	435.834	0	435.834	0	435.834	0	435.834	0	435.834	0	435.834	0	435.834	0	435.834	0	435.834	0	435.834	0	435.834	0	435.834	0	435.834	0	435.834	0	435.834	0	435.834	0	435.834	0
436.798	0	436.798	0	436.798	0	436.798	0	436.798	0	436.798	0	436.798	0	436.798	0	436.798	0	436.798	0	436.798	0	436.798	0	436.798	0	436.798	0	436.798	0	436.798	0	436.798	0	436.798	0	436.798	0
437.762	0	437.762	0	437.762	0	437.762	0	437.762	0	437.762	0	437.762	0	437.762	0	437.762	0	437.762	0	437.762	0	437.762	0	437.762	0	437.762	0	437.762	0	437.762	0	437.762	0	437.762	0	437.762	0
438.726	0	438.726	0	438.726	0	438.726	0	438.726	0	438.726	0	438.726	0	438.726	0	438.726	0	438.726	0	438.726	0	438.726	0	438.726	0	438.726	0	438.726	0	438.726	0	438.726	0	438.726	0	438.726	0
439.69	0	439.69	0	439.69	0	439.69	0	439.69	0	439.69	0	439.69	0	439.69	0	439.69	0	439.69	0	439.69	0	439.69	0	439.69	0	439.69	0	439.69	0	439.69	0	439.69	0	439.69	0	439.69	0
440.655	0	440.655	0	440.655	0	440.655	0	440.655	0	440.655	0	440.655	0	440.655	0	440.655	0	440.655	0	440.655	0	440.655	0	440.655	0	440.655	0	440.655	0	440.655	0	440.655	0	440.655	0	440.655	0
441.619	0	441.619	0	441.619	0	441.619	0	441.619	0	441.619	0	441.619	0	441.619	0	441.619	0	441.619	0	441.619	0	441.619	0	441.619	0	441.619	0	441.619	0	441.619	0	441.619	0	441.619	0	441.619	0
442.583	0	442.583	0	442.583	0	442.583	0	442.583	0	442.583	0	442.583	0	442.583	0	442.583	0	442.583	0	442.583	0	442.583	0	442.583	0	442.583	0	442.583	0	442.583	0	442.583	0	442.583	0	442.583	0
443.547	0	443.547	0	443.547	0	443.547	0	443.547	0	443.547	0	443.547	0	443.547	0	443.547	0	443.547	0	443.547	0	443.547	0	443.547	0	443.547	0	443.547	0	443.547	0	443.547	0	443.547	0	443.547	0
444.512	0	444.512	0	444.512	0	444.512	0	444.512	0	444.512	0	444.512	0	444.512	0	444.512	0	444.512	0	444.512	0	444.512	0	444.512	0	444.512	0	444.512	0	444.512	0	444.512	0	444.512	0	444.512	0
445.476	0	445.476	0	445.476	0	445.476	0	445.476	0	445.476	0	445.476	0	445.476	0	445.476	0	445.476	0	445.476	0	445.476	0	445.476	0	445.476	0	445.476	0	445.476	0	445.476	0	445.476	0	445.476	0
446.44	0	446.44	0	446.44	0	446.44	0	446.44	0	446.44	0	446.44	0	446.44	0	446.44	0	446.44	0	446.44	0	446.44	0	446.44	0	446.44	0	446.44	0	446.44	0	446.44	0	446.44	0	446.44	0
447.404	0	447.404	0	447.404	0	447.404	0	447.404	0	447.404	0	447.404	0	447.404	0	447.404	0	447.404	0	447.404	0	447.404	0	447.404	0	447.404	0	447.404	0	447.404	0	447.404	0	447.404	0	447.404	0
448.368	0	448.368	0	448.368	0	448.368	0	448.368	0	448.368	0	448.368	0	448.368	0	448.368	0	448.368	0	448.368	0	448.368	0	448.368	0	448.368	0	448.368	0	448.368	0	448.368	0	448.368	0	448.368	0
449.333	0	449.333	0	449.333	0	449.333	0	449.333	0	449.333	0	449.333	0	449.333	0	449.333	0	449.333	0	449.333	0	449.333	0	449.333	0	449.333	0	449.333	0	449.333	0	449.333	0	449.333	0	449.333	0
450.297	0	450.297	0	450.297	0	450.297	0	450.297	0	450.297	0	450.297	0	450.297	0	450.297	0	450.297	0	450.297	0	450.297	0	450.297	0	450.297	0	450.297	0	450.297	0	450.297	0	450.297	0	450.297	0
451.261	0	451.261	0	451.261	0	451.261	0	451.261	0	451.261	0	451.261	0	451.261	0	451.261	0	451.261	0	451.261	0	451.261	0	451.261	0	451.261	0	451.261	0	451.261	0	451.261	0	451.261	0	451.261	0
452.225	0	452.225	0	452.225	0	452.225	0	452.225	0	452.225	0	452.225	0	452.225	0	452.225	0	452.225	0	452.225	0	452.225	0	452.225	0	452.225	0	452.225	0	452.225	0	452.225	0	452.225	0	452.225	0
453.19	0	453.19	0	453.19	0	453.19	0	453.19	0	453.19	0	453.19	0	453.19	0	453.19	0	453.19	0	453.19	0	453.19	0	453.19	0	453.19	0	453.19	0	453.19	0	453.19	0	453.19	0	453.19	0
454.154	0	454.154	0	454.154	0	454.154	0	454.154	0	454.154	0	454.154	0	454.154	0	454.154	0	454.154	0	454.154	0	454.154	0	454.154	0	454.154	0	454.154	0	454.154	0	454.154	0	454.154	0	454.154	0
455.118	0	455.118	0	455.118	0	455.118	0	455.118	0	455.118	0	455.118	0	455.118	0	455.118	0	455.118	0	455.118	0	455.118	0	455.118	0	455.118	0	455.118	0	455.118	0	455.118	0	455.118	0	455.118	0
456.082	0	456.082	0	456.082	0	456.082	0	456.082	0	456.082	0	456.082	0	456.082	0	456.082	0	456.082	0	456.082	0	456.082	0	456.082	0	456.082	0	456.082	0	456.082	0	456.082	0	456.082	0	456.082	0
457.047	0	457.047	0	457.047	0	457.047	0	457.047	0	457.047	0	457.047	0	457.047	0	457.047	0	457.047	0	457.047	0	457.047	0	457.047	0	457.047	0	457.047	0	457.047	0	457.047	0	457.047	0	457.047	0
458.011	0	458.011	0	458.011	0	458.011	0	458.011	0	458.011	0	458.011	0	458.011	0	458.011	0	458.011	0	458.011	0	458.011	0	458.011	0	458.011	0	458.011	0	458.011	0	458.011	0	458.011	0	458.011	0
458.975	0	458.975	0	458.975	0	458.975	0	458.975	0	458.975	0	458.975	0	458.975	0	458.975	0	458.975	0	458.975	0	458.975	0	458.975	0	458.975	0	458.975	0	458.975	0	458.975	0	458.975	0	458.975	0
459.939	0	459.939	0	459.939	0	459.939	0	459.939	0	459.939	0	459.939	0	459.939	0	459.939	0	459.939	0	459.939	0	459.939	0	459.939	0	459.939	0	459.939	0	459.939	0	459.939	0	459.939	0	459.939	0
460.904	0	460.904	0	460.904	0	460.904	0	460.904	0	460.904	0	460.904	0	460.904	0	460.904	0	460.904	0	460.904	0	460.904	0	460.904	0	460.904	0	460.904	0	460.904	0	460.904	0	460.904	0	460.904	0
461.868	0	461.868	0	461.868	0	461.868	0	461.868	0	461.868	0	461.868	0	461.868	0	461.868	0	461.868	0	461.868	0	461.868	0	461.868	0	461.868	0	461.868	0	461.868	0	461.868	0	461.868	0	461.868	0
462.832	0	462.832	0	462.832	0	462.832	0	462.832	0	462.832	0	462.832	0	462.832	0	462.832	0	462.832	0	462.832	0	462.832	0	462.832	0	462.832	0	462.832	0	462.832	0	462.832	0	462.832	0	462.832	0
463.796	0	463.796	0	463.796	0	463.796	0	463.796	0	463.796	0	463.796	0	463.796	0	463.796	0	463.796	0	463.796	0	463.796	0	463.796	0	463.796	0	463.796	0	463.796	0	463.796	0	463.796	0	463.796	0
464.76	0	464.76	0	464.76	0	464.76	0	464.76	0	464.76	0	464.76	0	464.76	0	464.76	0	464.76	0	464.76	0	464.76	0	464.76	0	464.76	0	464.76	0	464.76	0	464.76	0	464.76	0	464.76	0
465.725	0	465.725	0	465.725	0	465.725	0	465.725	0	465.725	0	465.725	0	465.725	0	465.725	0	465.725	0	465.725	0	465.725	0	465.725	0	465.725	0	465.725	0	465.725	0	465.725	0	465.725	0	465.725	0
466.689	0	466.689	0	466.689	0	466.689	0	466.689	0	466.689	0	466.689	0	466.689	0	466.689	0	466.689	0	466.689	0	466.689	0	466.689	0	466.689	0	466.689	0	466.689	0	466.689	0	466.689	0	466.689	0
467.653	0	467.653	0	467.653	0	467.653	0	467.653	0	467.653	0	467.653	0	467.653	0	467.653	0	467.653	0	467.653	0	467.653	0	467.653	0	467.653	0	467.653	0	467.653	0	467.653	0	467.653	0	467.653	0
468.617	0	468.617	0	468.617	0	468.617	0	468.617	0	468.617	0	468.617	0	468.617	0	468.617	0	468.617	0	468.617	0	468.617	0	468.617	0	468.617	0	468.617	0	468.617	0	468.617	0	468.617	0	468.617	0
469.582	0	469.582	0	469.582	0	469.582	0	469.582	0	469.582	0	469.582	0	469.582	0	469.582	0	469.582	0	469.582	0	469.582	0	469.582	0	469.582	0	469.582	0	469.582	0	469.582	0	469.582	0	469.582	0
470.546	0	470.546	0	470.546	0	470.546	0	470.546	0	470.546	0	470.546	0	470.546	0	470.546	0	470.546	0	470.546	0	470.546	0	470.546	0	470.546	0	470.546	0	470.546	0	470.546	0	470.546	0	470.546	0
471.51	0	471.51	0	471.51	0	471.51	0	471.51	0	471.51	0	471.51	0	471.51	0	471.51	0	471.51	0	471.51	0	471.51	0	471.51	0	471.51	0	471.51	0	471.51	0	471.51	0	471.51	0	471.51	0
472.474	0	472.474	0	472.474	0	472.474	0	472.474	0	472.474	0	472.474	0	472.474	0	472.474	0	472.474	0	472.474	0	472.474	0	472.474	0	472.474	0	472.474	0	472.474	0	472.474	0	472.474	0	472.474	0
473.439	0	473.439	0	473.439	0	473.439	0	473.439	0	473.439	0	473.439	0	473.439	0	473.439	0	473.439	0	473.439	0	473.439	0	473.439	0	473.439	0	473.439	0	473.439	0	473.439	0	473.439	0	473.439	0
474.403	0	474.403	0	474.403	0	474.403	0	474.403	0	474.403	0	474.403	0	474.403	0	474.403	0	474.403	0	474.403	0	474.403	0	474.403	0	474.403	0	474.403	0	474.403	0	474.403	0	474.403	0	474.403	0
475.367	0	475.367	0	475.367	0	475.367	0	475.367	0	475.367	0	475.367	0	475.367	0	475.367	0	475.367	0	475.367	0	475.367	0	475.367	0	475.367	0	475.367	0	475.367	0	475.367	0	475.367	0	475.367	0
476.331	0	476.331	0	476.331	0	476.331	0	476.331	0	476.331	0	476.331	0	476.331	0	476.331	0	476.331	0	476.331	0	476.331	0	476.331	0	476.331	0	476.331	0	476.331	0	476.331	0	476.331	0	476.331	0
477.296	0	477.296	0	477.296	0	477.296	0	477.296	0	477.296	0	477.296	0	477.296	0	477.296	0	477.296	0	477.296	0	477.296	0	477.296	0	477.296	0	477.296	0	477.296	0	477.296	0	477.296	0	477.296	0
478.26	0	478.26	0	478.26	0	478.26	0	478.26	0	478.26	0	478.26	0	478.26	0	478.26	0	478.26	0	478.26	0	478.26	0	478.26	0	478.26	0	478.26	0	478.26	0	478.26	0	478.26	0	478.26	0
479.224	0	479.224	0	479.224	0	479.224	0	479.224	0	479.224	0	479.224	0	479.224	0	479.224	0	479.224	0	479.224	0	479.224	0	479.224	0	479.224	0	479.224	0	479.224	0	479.224	0	479.224	0	479.224	0
480.188	0	480.188	0	480.188	0	480.188	0	480.188	0	480.188	0	480.188	0	480.188	0	480.188	0	480.188	0	480.188	0	480.188	0	480.188	0	480.188	0	480.188	0	480.188	0	480.188	0	480.188	0	480.188	0
481.152	0	481.152	0	481.152	0	481.152	0	481.152	0	481.152	0	481.152	0	481.152	0	481.152	0	481.152	0	481.152	0	481.152	0	481.152	0	481.152	0	481.152	0	481.152	0	481.152	0	481.152	0	481.152	0
482.117	0	482.117	0	482.117	0	482.117	0	482.117	0	482.117	0	482.117	0	482.117	0	482.117	0	482.117	0	482.117	0	482.117	0	482.117	0	482.117	0	482.117	0	482.117	0	482.117	0	482.117	0	482.117	0
483.081	0	483.081	0	483.081	0	483.081	0	483.081	0	483.081	0	483.081	0	483.081	0	483.081	0	483.081	0	483.081	0	483.081	0	483.081	0	483.081	0	483.081	0	483.081	0	483.081	0	483.081	0	483.081	0
484.045	0	484.045	0	484.045	0	484.045	0	484.045	0	484.045	0	484.045	0	484.045	0	484.045	0	484.045	0	484.045	0	484.045	0	484.045	0	484.045	0	484.045	0	484.045	0	484.045	0	484.045	0	484.045	0
485.009	0	485.009	0	485.009	0	485.009	0	485.009	0	485.009	0	485.009	0	485.009	0	485.009	0	485.009	0	485.009	0	485.009	0	485.009	0	485.009	0	485.009	0	485.009	0	485.009	0	485.009	0	485.009	0
485.974	0	485.974	0	485.974	0	485.974	0	485.974	0	485.974	0	485.974	0	485.974	0	485.974	0	485.974	0	485.974	0	485.974	0	485.974	0	485.974	0	485.974	0	485.974	0	485.974	0	485.974	0	485.974	0
486.938	0	486.938	0	486.938	0	486.938	0	486.938	0	486.938	0	486.938	0	486.938	0	486.938	0	486.938	0	486.938	0	486.938	0	486.938	0	486.938	0	486.938	0	486.938	0	486.938	0	486.938	0	486.938	0
487.902	0	487.902	0	487.902	0	487.902	0	487.902	0	487.902	0	487.902	0	487.902	0	487.902	0	487.902	0	487.902	0	487.902	0	487.902	0	487.902	0	487.902	0	487.902	0	487.902	0	487.902	0	487.902	0
488.866	0	488.866	0	488.866	0	488.866	0	488.866	0	488.866	0	488.866	0	488.866	0	488.866	0	488.866	0	488.866	0	488.866	0	488.866	0	488.866	0	488.866	0	488.866	0	488.866	0	488.866	0	488.866	0
489.831	0	489.831	0	489.831	0	489.831	0	489.831	0	489.831	0	489.831	0	489.831	0	489.831	0	489.831	0	489.831	0	489.831	0	489.831	0	489.831	0	489.831	0	489.831	0	489.831	0	489.831	0	489.831	0
490.795	0	490.795	0	490.795	0	490.795	0	490.795	0	490.795	0	490.795	0	490.795	0	490.795	0	490.795	0	490.795	0	490.795	0	490.795	0	490.795	0	490.795	0	490.795	0	490.795	0	490.795	0	490.795	0
491.759	0	491.759	0	491.759	0	491.759	0	491.759	0	491.759	0	491.759	0	491.759	0	491.759	0	491.759	0	491.759	0	491.759	0	491.759	0	491.759	0	491.759	0	491.759	0	491.759	0	491.759	0	491.759	0
492.723	0	492.723	0	492.723	0	492.723	0	492.723	0	492.723	0	492.723	0	492.723	0	492.723	0	492.723	0	492.723	0	492.723	0	492.723	0	492.723	0	492.723	0	492.723	0	492.723	0	492.723	0	492.723	0
493.688	0	493.688	0	493.688	0	493.688	0	493.688	0	493.688	0	493.688	0	493.688	0	493.688	0	493.688	0	493.688	0	493.688	0	493.688	0	493.688	0	493.688	0	493.688	0	493.688	0	493.688	0	493.688	0
494.652	0	494.652	0	494.652	0	494.652	0	494.652	0	494.652	0	494.652	0	494.652	0	494.652	0	494.652	0	494.652	0	494.652	0	494.652	0	494.652	0	494.652	0	494.652	0	494.652	0	494.652	0	494.652	0
495.616	0	495.616	0	495.616	0	495.616	0	495.616	0	495.616	0	495.616	0	495.616	0	495.616	0	495.616	0	495.616	0	495.616	0	495.616	0	495.616	0	495.616	0	495.616	0	495.616	0	495.616	0	495.616	0
496.58	0	496.58	0	496.58	0	496.58	0	496.58	0	496.58	0	496.58	0	496.58	0	496.58	0	496.58	0	496.58	0	496.58	0	496.58	0	496.58	0	496.58	0	496.58	0	496.58	0	496.58	0	496.58	0
497.544	0	497.544	0	497.544	0	497.544	0	497.544	0	497.544	0	497.544	0	497.544	0	497.544	0	497.544	0	497.544	0	497.544	0	497.544	0	497.544	0	497.544	0	497.544	0	497.544	0	497.544	0	497.544	0
498.509	0	498.509	0	498.509	0	498.509	0	498.509	0	498.509	0	498.509	0	498.509	0	498.509	0	498.509	0	498.509	0	498.509	0	498.509	0	498.509	0	498.509	0	498.509	0	498.509	0	498.509	0	498.509	0
499.473	0	499.473	0	499.473	0	499.473	0	499.473	0	499.473	0	499.473	0	499.473	0	499.473	0	499.473	0	499.473	0	499.473	0	499.473	0	499.473	0	499.473	0	499.473	0	499.473	0	499.473	0	499.473	0
500.437	0	500.437	0	500.437	0	500.437	0	500.437	0	500.437	0	500.437	0	500.437	0	500.437	0	500.437	0	500.437	0	500.437	0	500.437	0	500.437	0	500.437	0	500.437	0	500.437	0	500.437	0	500.437	0
501.401	0	501.401	0	501.401	0	501.401	0	501.401	0	501.401	0	501.401	0	501.401	0	501.401	0	501.401	0	501.401	0	501.401	0	501.401	0	501.401	0	501.401	0	501.401	0	501.401	0	501.401	0	501.401	0
502.366	0	502.366	0	502.366	0	502.366	0	502.366	0	502.366	0	502.366	0	502.366	0	502.366	0	502.366	0	502.366	0	502.366	0	502.366	0	502.366	0	502.366	0	502.366	0	502.366	0	502.366	0	502.366	0
503.33	0	503.33	0	503.33	0	503.33	0	503.33	0	503.33	0	503.33	0	503.33	0	503.33	0	503.33	0	503.33	0	503.33	0	503.33	0	503.33	0	503.33	0	503.33	0	503.33	0	503.33	0	503.33	0
504.294	0	504.294	0	504.294	0	504.294	0	504.294	0	504.294	0	504.294	0	504.294	0	504.294	0	504.294	0	504.294	0	504.294	0	504.294	0	504.294	0	504.294	0	504.294	0	504.294	0	504.294	0	504.294	0
505.258	0	505.258	0	505.258	0	505.258	0	505.258	0	505.258	0	505.258	0	505.258	0	505.258	0	505.258	0	505.258	0	505.258	0	505.258	0	505.258	0	505.258	0	505.258	0	505.258	0	505.258	0	505.258	0
506.223	0	506.223	0	506.223	0	506.223	0	506.223	0	506.223	0	506.223	0	506.223	0	506.223	0	506.223	0	506.223	0	506.223	0	506.223	0	506.223	0	506.223	0	506.223	0	506.223	0	506.223	0	506.223	0
507.187	0	507.187	0	507.187	0	507.187	0	507.187	0	507.187	0	507.187	0	507.187	0	507.187	0	507.187	0	507.187	0	507.187	0	507.187	0	507.187	0	507.187	0	507.187	0	507.187	0	507.187	0	507.187	0
508.151	0	508.151	0	508.151	0	508.151	0	508.151	0	508.151	0	508.151	0	508.151	0	508.151	0	508.151	0	508.151	0	508.151	0	508.151	0	508.151	0	508.151	0	508.151	0	508.151	0	508.151	0	508.151	0
509.115	0	509.115	0	509.115	0	509.115	0	509.115	0	509.115	0	509.115	0	509.115	0	509.115	0	509.115	0	509.115	0	509.115	0	509.115	0	509.115	0	509.115	0	509.115	0	509.115	0	509.115	0	509.115	0
510.079	0	510.079	0	510.079	0	510.079	0	510.079	0	510.079	0	510.079	0	510.079	0	510.079	0	510.079	0	510.079	0	510.079	0	510.079	0	510.079	0	510.079	0	510.079	0	510.079	0	510.079	0	510.079	0
511.044	0	511.044	0	511.044	0	511.044	0	511.044	0	511.044	0	511.044	0	511.044	0	511.044	0	511.044	0	511.044	0	511.044	0	511.044	0	511.044	0	511.044	0	511.044	0	511.044	0	511.044	0	511.044	0
512.008	0	512.008	0	512.008	0	512.008	0	512.008	0	512.008	0	512.008	0	512.008	0	512.008	0	512.008	0	512.008	0	512.008	0	512.008	0	512.008	0	512.008	0	512.008	0	512.008	0	512.008	0	512.008	0
512.972	0	512.972	0	512.972	0	512.972	0	512.972	0	512.972	0	512.972	0	512.972	0	512.972	0	512.972	0	512.972	0	512.972	0	512.972	0	512.972	0	512.972	0	512.972	0	512.972	0	512.972	0	512.972	0
513.936	0	513.936	0	513.936	0	513.936	0	513.936	0	513.936	0	513.936	0	513.936	0	513.936	0	513.936	0	513.936	0	513.936	0	513.936	0	513.936	0	513.936	0	513.936	0	513.936	0	513.936	0	513.936	0
514.901	0	514.901	0	514.901	0	514.901	0	514.901	0	514.901	0	514.901	0	514.901	0	514.901	0	514.901	0	514.901	0	514.901	0	514.901	0	514.901	0	514.901	0	514.901	0	514.901	0	514.901	0	514.901	0
515.865	0	515.865	0	515.865	0	515.865	0	515.865	0	515.865	0	515.865	0	515.865	0	515.865	0	515.865	0	515.865	0	515.865	0	515.865	0	515.865	0	515.865	0	515.865	0	515.865	0	515.865	0	515.865	0
516.829	0	516.829	0	516.829	0	516.829	0	516.829	0	516.829	0	516.829	0	516.829	0	516.829	0	516.829	0	516.829	0	516.829	0	516.829	0	516.829	0	516.829	0	516.829	0	516.829	0	516.829	0	516.829	0
517.793	0	517.793	0	517.793	0	517.793	0	517.793	0	517.793	0	517.793	0	517.793	0	517.793	0	517.793	0	517.793	0	517.793	0	517.793	0	517.793	0	517.793	0	517.793	0	517.793	0	517.793	0	517.793	0
518.758	0	518.758	0	518.758	0	518.758	0	518.758	0	518.758	0	518.758	0	518.758	0	518.758	0	518.758	0	518.758	0	518.758	0	518.758	0	518.758	0	518.758	0	518.758	0	518.758	0	518.758	0	518.758	0
519.722	0	519.722	0	519.722	0	519.722	0	519.722	0	519.722	0	519.722	0	519.722	0	519.722	0	519.722	0	519.722	0	519.722	0	519.722	0	519.722	0	519.722	0	519.722	0	519.722	0	519.722	0	519.722	0
520.686	0	520.686	0	520.686	0	520.686	0	520.686	0	520.686	0	520.686	0	520.686	0	520.686	0	520.686	0	520.686	0	520.686	0	520.686	0	520.686	0	520.686	0	520.686	0	520.686	0	520.686	0	520.686	0
521.65	0	521.65	0	521.65	0	521.65	0	521.65	0	521.65	0	521.65	0	521.65	0	521.65	0	521.65	0	521.65	0	521.65	0	521.65	0	521.65	0	521.65	0	521.65	0	521.65	0	521.65	0	521.65	0
522.615	0	522.615	0	522.615	0	522.615	0	522.615	0	522.615	0	522.615	0	522.615	0	522.615	0	522.615	0	522.615	0	522.615	0	522.615	0	522.615	0	522.615	0	522.615	0	522.615	0	522.615	0	522.615	0
523.579	0	523.579	0	523.579	0	523.579	0	523.579	0	523.579	0	523.579	0	523.579	0	523.579	0	523.579	0	523.579	0	523.579	0	523.579	0	523.579	0	523.579	0	523.579	0	523.579	0	523.579	0	523.579	0
524.543	0	524.543	0	524.543	0	524.543	0	524.543	0	524.543	0	524.543	0	524.543	0	524.543	0	524.543	0	524.543	0	524.543	0	524.543	0	524.543	0	524.543	0	524.543	0	524.543	0	524.543	0	524.543	0
525.507	0	525.507	0	525.507	0	525.507	0	525.507	0	525.507	0	525.507	0	525.507	0	525.507	0	525.507	0	525.507	0	525.507	0	525.507	0	525.507	0	525.507	0	525.507	0	525.507	0	525.507	0	525.507	0
526.471	0	526.471	0	526.471	0	526.471	0	526.471	0	526.471	0	526.471	0	526.471	0	526.471	0	526.471	0	526.471	0	526.471	0	526.471	0	526.471	0	526.471	0	526.471	0	526.471	0	526.471	0	526.471	0
527.436	0	527.436	0	527.436	0	527.436	0	527.436	0	527.436	0	527.436	0	527.436	0	527.436	0	527.436	0	527.436	0	527.436	0	527.436	0	527.436	0	527.436	0	527.436	0	527.436	0	527.436	0	527.436	0
528.4	0	528.4	0	528.4	0	528.4	0	528.4	0	528.4	0	528.4	0	528.4	0	528.4	0	528.4	0	528.4	0	528.4	0	528.4	0	528.4	0	528.4	0	528.4	0	528.4	0	528.4	0	528.4	0
529.364	0	529.364	0	529.364	0	529.364	0	529.364	0	529.364	0	529.364	0	529.364	0	529.364	0	529.364	0	529.364	0	529.364	0	529.364	0	529.364	0	529.364	0	529.364	0	529.364	0	529.364	0	529.364	0
530.328	0	530.328	0	530.328	0	530.328	0	530.328	0	530.328	0	530.328	0	530.328	0	530.328	0	530.328	0	530.328	0	530.328	0	530.328	0	530.328	0	530.328	0	530.328	0	530.328	0	530.328	0	530.328	0
531.293	0	531.293	0	531.293	0	531.293	0	531.293	0	531.293	0	531.293	0	531.293	0	531.293	0	531.293	0	531.293	0	531.293	0	531.293	0	531.293	0	531.293	0	531.293	0	531.293	0	531.293	0	531.293	0
532.257	0	532.257	0	532.257	0	532.257	0	532.257	0	532.257	0	532.257	0	532.257	0	532.257	0	532.257	0	532.257	0	532.257	0	532.257	0	532.257	0	532.257	0	532.257	0	532.257	0	532.257	0	532.257	0
533.221	0	533.221	0	533.221	0	533.221	0	533.221	0	533.221	0	533.221	0	533.221	0	533.221	0	533.221	0	533.221	0	533.221	0	533.221	0	533.221	0	533.221	0	533.221	0	533.221	0	533.221	0	533.221	0
534.185	0	534.185	0	534.185	0	534.185	0	534.185	0	534.185	0	534.185	0	534.185	0	534.185	0	534.185	0	534.185	0	534.185	0	534.185	0	534.185	0	534.185	0	534.185	0	534.185	0	534.185	0	534.185	0
535.149	0	535.149	0	535.149	0	535.149	0	535.149	0	535.149	0	535.149	0	535.149	0	535.149	0	535.149	0	535.149	0	535.149	0	535.149	0	535.149	0	535.149	0	535.149	0	535.149	0	535.149	0	535.149	0
536.114	0	536.114	0	536.114	0	536.114	0	536.114	0	536.114	0	536.114	0	536.114	0	536.114	0	536.114	0	536.114	0	536.114	0	536.114	0	536.114	0	536.114	0	536.114	0	536.114	0	536.114	0	536.114	0
537.078	0	537.078	0	537.078	0	537.078	0	537.078	0	537.078	0	537.078	0	537.078	0	537.078	0	537.078	0	537.078	0	537.078	0	537.078	0	537.078	0	537.078	0	537.078	0	537.078	0	537.078	0	537.078	0
538.042	0	538.042	0	538.042	0	538.042	0	538.042	0	538.042	0	538.042	0	538.042	0	538.042	0	538.042	0	538.042	0	538.042	0	538.042	0	538.042	0	538.042	0	538.042	0	538.042	0	538.042	0	538.042	0
539.006	0	539.006	0	539.006	0	539.006	0	539.006	0	539.006	0	539.006	0	539.006	0	539.006	0	539.006	0	539.006	0	539.006	0	539.006	0	539.006	0	539.006	0	539.006	0	539.006	0	539.006	0	539.006	0
539.971	0	539.971	0	539.971	0	539.971	0	539.971	0	539.971	0	539.971	0	539.971	0	539.971	0	539.971	0	539.971	0	539.971	0	539.971	0	539.971	0	539.971	0	539.971	0	539.971	0	539.971	0	539.971	0
540.935	0	540.935	0	540.935	0	540.935	0	540.935	0	540.935	0	540.935	0	540.935	0	540.935	0	540.935	0	540.935	0	540.935	0	540.935	0	540.935	0	540.935	0	540.935	0	540.935	0	540.935	0	540.935	0
541.899	0	541.899	0	541.899	0	541.899	0	541.899	0	541.899	0	541.899	0	541.899	0	541.899	0	541.899	0	541.899	0	541.899	0	541.899	0	541.899	0	541.899	0	541.899	0	541.899	0	541.899	0	541.899	0
542.863	0	542.863	0	542.863	0	542.863	0	542.863	0	542.863	0	542.863	0	542.863	0	542.863	0	542.863	0	542.863	0	542.863	0	542.863	0	542.863	0	542.863	0	542.863	0	542.863	0	542.863	0	542.863	0
543.828	0	543.828	0	543.828	0	543.828	0	543.828	0	543.828	0	543.828	0	543.828	0	543.828	0	543.828	0	543.828	0	543.828	0	543.828	0	543.828	0	543.828	0	543.828	0	543.828	0	543.828	0	543.828	0
544.792	0	544.792	0	544.792	0	544.792	0	544.792	0	544.792	0	544.792	0	544.792	0	544.792	0	544.792	0	544.792	0	544.792	0	544.792	0	544.792	0	544.792	0	544.792	0	544.792	0	544.792	0	544.792	0
545.756	0	545.756	0	545.756	0	545.756	0	545.756	0	545.756	0	545.756	0	545.756	0	545.756	0	545.756	0	545.756	0	545.756	0	545.756	0	545.756	0	545.756	0	545.756	0	545.756	0	545.756	0	545.756	0
546.72	0	546.72	0	546.72	0	546.72	0	546.72	0	546.72	0	546.72	0	546.72	0	546.72	0	546.72	0	546.72	0	546.72	0	546.72	0	546.72	0	546.72	0	546.72	0	546.72	0	546.72	0	546.72	0
547.685	0	547.685	0	547.685	0	547.685	0	547.685	0	547.685	0	547.685	0	547.685	0	547.685	0	547.685	0	547.685	0	547.685	0	547.685	0	547.685	0	547.685	0	547.685	0	547.685	0	547.685	0	547.685	0
548.649	0	548.649	0	548.649	0	548.649	0	548.649	0	548.649	0	548.649	0	548.649	0	548.649	0	548.649	0	548.649	0	548.649	0	548.649	0	548.649	0	548.649	0	548.649	0	548.649	0	548.649	0	548.649	0
549.613	0	549.613	0	549.613	0	549.613	0	549.613	0	549.613	0	549.613	0	549.613	0	549.613	0	549.613	0	549.613	0	549.613	0	549.613	0	549.613	0	549.613	0	549.613	0	549.613	0	549.613	0	549.613	0
550.577	0	550.577	0	550.577	0	550.577	0	550.577	0	550.577	0	550.577	0	550.577	0	550.577	0	550.577	0	550.577	0	550.577	0	550.577	0	550.577	0	550.577	0	550.577	0	550.577	0	550.577	0	550.577	0
551.542	0	551.542	0	551.542	0	551.542	0	551.542	0	551.542	0	551.542	0	551.542	0	551.542	0	551.542	0	551.542	0	551.542	0	551.542	0	551.542	0	551.542	0	551.542	0	551.542	0	551.542	0	551.542	0
552.506	0	552.506	0	552.506	0	552.506	0	552.506	0	552.506	0	552.506	0	552.506	0	552.506	0	552.506	0	552.506	0	552.506	0	552.506	0	552.506	0	552.506	0	552.506	0	552.506	0	552.506	0	552.506	0
553.47	0	553.47	0	553.47	0	553.47	0	553.47	0	553.47	0	553.47	0	553.47	0	553.47	0	553.47	0	553.47	0	553.47	0	553.47	0	553.47	0	553.47	0	553.47	0	553.47	0	553.47	0	553.47	0
554.434	0	554.434	0	554.434	0	554.434	0	554.434	0	554.434	0	554.434	0	554.434	0	554.434	0	554.434	0	554.434	0	554.434	0	554.434	0	554.434	0	554.434	0	554.434	0	554.434	0	554.434	0	554.434	0
555.398	0	555.398	0	555.398	0	555.398	0	555.398	0	555.398	0	555.398	0	555.398	0	555.398	0	555.398	0	555.398	0	555.398	0	555.398	0	555.398	0	555.398	0	555.398	0	555.398	0	555.398	0	555.398	0
556.363	0	556.363	0	556.363	0	556.363	0	556.363	0	556.363	0	556.363	0	556.363	0	556.363	0	556.363	0	556.363	0	556.363	0	556.363	0	556.363	0	556.363	0	556.363	0	556.363	0	556.363	0	556.363	0
557.327	0	557.327	0	557.327	0	557.327	0	557.327	0	557.327	0	557.327	0	557.327	0	557.327	0	557.327	0	557.327	0	557.327	0	557.327	0	557.327	0	557.327	0	557.327	0	557.327	0	557.327	0	557.327	0
558.291	0	558.291	0	558.291	0	558.291	0	558.291	0	558.291	0	558.291	0	558.291	0	558.291	0	558.291	0	558.291	0	558.291	0	558.291	0	558.291	0	558.291	0	558.291	0	558.291	0	558.291	0	558.291	0
559.255	0	559.255	0	559.255	0	559.255	0	559.255	0	559.255	0	559.255	0	559.255	0	559.255	0	559.255	0	559.255	0	559.255	0	559.255	0	559.255	0	559.255	0	559.255	0	559.255	0	559.255	0	559.255	0
560.22	0	560.22	0	560.22	0	560.22	0	560.22	0	560.22	0	560.22	0	560.22	0	560.22	0	560.22	0	560.22	0	560.22	0	560.22	0	560.22	0	560.22	0	560.22	0	560.22	0	560.22	0	560.22	0
561.184	0	561.184	0	561.184	0	561.184	0	561.184	0	561.184	0	561.184	0	561.184	0	561.184	0	561.184	0	561.184	0	561.184	0	561.184	0	561.184	0	561.184	0	561.184	0	561.184	0	561.184	0	561.184	0
562.148	0	562.148	0	562.148	0	562.148	0	562.148	0	562.148	0	562.148	0	562.148	0	562.148	0	562.148	0	562.148	0	562.148	0	562.148	0	562.148	0	562.148	0	562.148	0	562.148	0	562.148	0	562.148	0
563.112	0	563.112	0	563.112	0	563.112	0	563.112	0	563.112	0	563.112	0	563.112	0	563.112	0	563.112	0	563.112	0	563.112	0	563.112	0	563.112	0	563.112	0	563.112	0	563.112	0	563.112	0	563.112	0
564.077	0	564.077	0	564.077	0	564.077	0	564.077	0	564.077	0	564.077	0	564.077	0	564.077	0	564.077	0	564.077	0	564.077	0	564.077	0	564.077	0	564.077	0	564.077	0	564.077	0	564.077	0	564.077	0
565.041	0	565.041	0	565.041	0	565.041	0	565.041	0	565.041	0	565.041	0	565.041	0	565.041	0	565.041	0	565.041	0	565.041	0	565.041	0	565.041	0	565.041	0	565.041	0	565.041	0	565.041	0	565.041	0
566.005	0	566.005	0	566.005	0	566.005	0	566.005	0	566.005	0	566.005	0	566.005	0	566.005	0	566.005	0	566.005	0	566.005	0	566.005	0	566.005	0	566.005	0	566.005	0	566.005	0	566.005	0	566.005	0
566.969	0	566.969	0	566.969	0	566.969	0	566.969	0	566.969	0	566.969	0	566.969	0	566.969	0	566.969	0	566.969	0	566.969	0	566.969	0	566.969	0	566.969	0	566.969	0	566.969	0	566.969	0	566.969	0
567.933	0	567.933	0	567.933	0	567.933	0	567.933	0	567.933	0	567.933	0	567.933	0	567.933	0	567.933	0	567.933	0	567.933	0	567.933	0	567.933	0	567.933	0	567.933	0	567.933	0	567.933	0	567.933	0
568.898	0	568.898	0	568.898	0	568.898	0	568.898	0	568.898	0	568.898	0	568.898	0	568.898	0	568.898	0	568.898	0	568.898	0	568.898	0	568.898	0	568.898	0	568.898	0	568.898	0	568.898	0	568.898	0
569.862	0	569.862	0	569.862	0	569.862	0	569.862	0	569.862	0	569.862	0	569.862	0	569.862	0	569.862	0	569.862	0	569.862	0	569.862	0	569.862	0	569.862	0	569.862	0	569.862	0	569.862	0	569.862	0
570.826	0	570.826	0	570.826	0	570.826	0	570.826	0	570.826	0	570.826	0	570.826	0	570.826	0	570.826	0	570.826	0	570.826	0	570.826	0	570.826	0	570.826	0	570.826	0	570.826	0	570.826	0	570.826	0
571.79	0	571.79	0	571.79	0	571.79	0	571.79	0	571.79	0	571.79	0	571.79	0	571.79	0	571.79	0	571.79	0	571.79	0	571.79	0	571.79	0	571.79	0	571.79	0	571.79	0	571.79	0	571.79	0
572.755	0	572.755	0	572.755	0	572.755	0	572.755	0	572.755	0	572.755	0	572.755	0	572.755	0	572.755	0	572.755	0	572.755	0	572.755	0	572.755	0	572.755	0	572.755	0	572.755	0	572.755	0	572.755	0
573.719	0	573.719	0	573.719	0	573.719	0	573.719	0	573.719	0	573.719	0	573.719	0	573.719	0	573.719	0	573.719	0	573.719	0	573.719	0	573.719	0	573.719	0	573.719	0	573.719	0	573.719	0	573.719	0
574.683	0	574.683	0	574.683	0	574.683	0	574.683	0	574.683	0	574.683	0	574.683	0	574.683	0	574.683	0	574.683	0	574.683	0	574.683	0	574.683	0	574.683	0	574.683	0	574.683	0	574.683	0	574.683	0
575.647	0	575.647	0	575.647	0	575.647	0	575.647	0	575.647	0	575.647	0	575.647	0	575.647	0	575.647	0	575.647	0	575.647	0	575.647	0	575.647	0	575.647	0	575.647	0	575.647	0	575.647	0	575.647	0
576.612	0	576.612	0	576.612	0	576.612	0	576.612	0	576.612	0	576.612	0	576.612	0	576.612	0	576.612	0	576.612	0	576.612	0	576.612	0	576.612	0	576.612	0	576.612	0	576.612	0	576.612	0	576.612	0
577.576	0	577.576	0	577.576	0	577.576	0	577.576	0	577.576	0	577.576	0	577.576	0	577.576	0	577.576	0	577.576	0	577.576	0	577.576	0	577.576	0	577.576	0	577.576	0	577.576	0	577.576	0	577.576	0
578.54	0	578.54	0	578.54	0	578.54	0	578.54	0	578.54	0	578.54	0	578.54	0	578.54	0	578.54	0	578.54	0	578.54	0	578.54	0	578.54	0	578.54	0	578.54	0	578.54	0	578.54	0	578.54	0
579.504	0	579.504	0	579.504	0	579.504	0	579.504	0	579.504	0	579.504	0	579.504	0	579.504	0	579.504	0	579.504	0	579.504	0	579.504	0	579.504	0	579.504	0	579.504	0	579.504	0	579.504	0	579.504	0
580.468	0	580.468	0	580.468	0	580.468	0	580.468	0	580.468	0	580.468	0	580.468	0	580.468	0	580.468	0	580.468	0	580.468	0	580.468	0	580.468	0	580.468	0	580.468	0	580.468	0	580.468	0	580.468	0
581.433	0	581.433	0	581.433	0	581.433	0	581.433	0	581.433	0	581.433	0	581.433	0	581.433	0	581.433	0	581.433	0	581.433	0	581.433	0	581.433	0	581.433	0	581.433	0	581.433	0	581.433	0	581.433	0
582.397	0	582.397	0	582.397	0	582.397	0	582.397	0	582.397	0	582.397	0	582.397	0	582.397	0	582.397	0	582.397	0	582.397	0	582.397	0	582.397	0	582.397	0	582.397	0	582.397	0	582.397	0	582.397	0
583.361	0	583.361	0	583.361	0	583.361	0	583.361	0	583.361	0	583.361	0	583.361	0	583.361	0	583.361	0	583.361	0	583.361	0	583.361	0	583.361	0	583.361	0	583.361	0	583.361	0	583.361	0	583.361	0
584.325	0	584.325	0	584.325	0	584.325	0	584.325	0	584.325	0	584.325	0	584.325	0	584.325	0	584.325	0	584.325	0	584.325	0	584.325	0	584.325	0	584.325	0	584.325	0	584.325	0	584.325	0	584.325	0
585.29	0	585.29	0	585.29	0	585.29	0	585.29	0	585.29	0	585.29	0	585.29	0	585.29	0	585.29	0	585.29	0	585.29	0	585.29	0	585.29	0	585.29	0	585.29	0	585.29	0	585.29	0	585.29	0
586.254	0	586.254	0	586.254	0	586.254	0	586.254	0	586.254	0	586.254	0	586.254	0	586.254	0	586.254	0	586.254	0	586.254	0	586.254	0	586.254	0	586.254	0	586.254	0	586.254	0	586.254	0	586.254	0
587.218	0	587.218	0	587.218	0	587.218	0	587.218	0	587.218	0	587.218	0	587.218	0	587.218	0	587.218	0	587.218	0	587.218	0	587.218	0	587.218	0	587.218	0	587.218	0	587.218	0	587.218	0	587.218	0
588.182	0	588.182	0	588.182	0	588.182	0	588.182	0	588.182	0	588.182	0	588.182	0	588.182	0	588.182	0	588.182	0	588.182	0	588.182	0	588.182	0	588.182	0	588.182	0	588.182	0	588.182	0	588.182	0
589.147	0	589.147	0	589.147	0	589.147	0	589.147	0	589.147	0	589.147	0	589.147	0	589.147	0	589.147	0	589.147	0	589.147	0	589.147	0	589.147	0	589.147	0	589.147	0	589.147	0	589.147	0	589.147	0
590.111	0	590.111	0	590.111	0	590.111	0	590.111	0	590.111	0	590.111	0	590.111	0	590.111	0	590.111	0	590.111	0	590.111	0	590.111	0	590.111	0	590.111	0	590.111	0	590.111	0	590.111	0	590.111	0
591.075	0	591.075	0	591.075	0	591.075	0	591.075	0	591.075	0	591.075	0	591.075	0	591.075	0	591.075	0	591.075	0	591.075	0	591.075	0	591.075	0	591.075	0	591.075	0	591.075	0	591.075	0	591.075	0
592.039	0	592.039	0	592.039	0	592.039	0	592.039	0	592.039	0	592.039	0	592.039	0	592.039	0	592.039	0	592.039	0	592.039	0	592.039	0	592.039	0	592.039	0	592.039	0	592.039	0	592.039	0	592.039	0
593.004	0	593.004	0	593.004	0	593.004	0	593.004	0	593.004	0	593.004	0	593.004	0	593.004	0	593.004	0	593.004	0	593.004	0	593.004	0	593.004	0	593.004	0	593.004	0	593.004	0	593.004	0	593.004	0
593.968	0	593.968	0	593.968	0	593.968	0	593.968	0	593.968	0	593.968	0	593.968	0	593.968	0	593.968	0	593.968	0	593.968	0	593.968	0	593.968	0	593.968	0	593.968	0	593.968	0	593.968	0	593.968	0
594.932	0	594.932	0	594.932	0	594.932	0	594.932	0	594.932	0	594.932	0	594.932	0	594.932	0	594.932	0	594.932	0	594.932	0	594.932	0	594.932	0	594.932	0	594.932	0	594.932	0	594.932	0	594.932	0
595.896	0	595.896	0	595.896	0	595.896	0	595.896	0	595.896	0	595.896	0	595.896	0	595.896	0	595.896	0	595.896	0	595.896	0	595.896	0	595.896	0	595.896	0	595.896	0	595.896	0	595.896	0	595.896	0
596.861	0	596.861	0	596.861	0	596.861	0	596.861	0	596.861	0	596.861	0	596.861	0	596.861	0	596.861	0	596.861	0	596.861	0	596.861	0	596.861	0	596.861	0	596.861	0	596.861	0	596.861	0	596.861	0
597.825	0	597.825	0	597.825	0	597.825	0	597.825	0	597.825	0	597.825	0	597.825	0	597.825	0	597.825	0	597.825	0	597.825	0	597.825	0	597.825	0	597.825	0	597.825	0	597.825	0	597.825	0	597.825	0
598.789	0	598.789	0	598.789	0	598.789	0	598.789	0	598.789	0	598.789	0	598.789	0	598.789	0	598.789	0	598.789	0	598.789	0	598.789	0	598.789	0	598.789	0	598.789	0	598.789	0	598.789	0	598.789	0
599.753	0	599.753	0	599.753	0	599.753	0	599.753	0	599.753	0	599.753	0	599.753	0	599.753	0	599.753	0	599.753	0	599.753	0	599.753	0	599.753	0	599.753	0	599.753	0	599.753	0	599.753	0	599.753	0
600.717	0	600.717	0	600.717	0	600.717	0	600.717	0	600.717	0	600.717	0	600.717	0	600.717	0	600.717	0	600.717	0	600.717	0	600.717	0	600.717	0	600.717	0	600.717	0	600.717	0	600.717	0	600.717	0
601.682	0	601.682	0	601.682	0	601.682	0	601.682	0	601.682	0	601.682	0	601.682	0	601.682	0	601.682	0	601.682	0	601.682	0	601.682	0	601.682	0	601.682	0	601.682	0	601.682	0	601.682	0	601.682	0
602.646	0	602.646	0	602.646	0	602.646	0	602.646	0	602.646	0	602.646	0	602.646	0	602.646	0	602.646	0	602.646	0	602.646	0	602.646	0	602.646	0	602.646	0	602.646	0	602.646	0	602.646	0	602.646	0
603.61	0	603.61	0	603.61	0	603.61	0	603.61	0	603.61	0	603.61	0	603.61	0	603.61	0	603.61	0	603.61	0	603.61	0	603.61	0	603.61	0	603.61	0	603.61	0	603.61	0	603.61	0	603.61	0
604.574	0	604.574	0	604.574	0	604.574	0	604.574	0	604.574	0	604.574	0	604.574	0	604.574	0	604.574	0	604.574	0	604.574	0	604.574	0	604.574	0	604.574	0	604.574	0	604.574	0	604.574	0	604.574	0
605.539	0	605.539	0	605.539	0	605.539	0	605.539	0	605.539	0	605.539	0	605.539	0	605.539	0	605.539	0	605.539	0	605.539	0	605.539	0	605.539	0	605.539	0	605.539	0	605.539	0	605.539	0	605.539	0
606.503	0	606.503	0	606.503	0	606.503	0	606.503	0	606.503	0	606.503	0	606.503	0	606.503	0	606.503	0	606.503	0	606.503	0	606.503	0	606.503	0	606.503	0	606.503	0	606.503	0	606.503	0	606.503	0
607.467	0	607.467	0	607.467	0	607.467	0	607.467	0	607.467	0	607.467	0	607.467	0	607.467	0	607.467	0	607.467	0	607.467	0	607.467	0	607.467	0	607.467	0	607.467	0	607.467	0	607.467	0	607.467	0
608.431	0	608.431	0	608.431	0	608.431	0	608.431	0	608.431	0	608.431	0	608.431	0	608.431	0	608.431	0	608.431	0	608.431	0	608.431	0	608.431	0	608.431	0	608.431	0	608.431	0	608.431	0	608.431	0
609.395	0	609.395	0	609.395	0	609.395	0	609.395	0	609.395	0	609.395	0	609.395	0	609.395	0	609.395	0	609.395	0	609.395	0	609.395	0	609.395	0	609.395	0	609.395	0	609.395	0	609.395	0	609.395	0
610.36	0	610.36	0	610.36	0	610.36	0	610.36	0	610.36	0	610.36	0	610.36	0	610.36	0	610.36	0	610.36	0	610.36	0	610.36	0	610.36	0	610.36	0	610.36	0	610.36	0	610.36	0	610.36	0
611.324	0	611.324	0	611.324	0	611.324	0	611.324	0	611.324	0	611.324	0	611.324	0	611.324	0	611.324	0	611.324	0	611.324	0	611.324	0	611.324	0	611.324	0	611.324	0	611.324	0	611.324	0	611.324	0
612.288	0	612.288	0	612.288	0	612.288	0	612.288	0	612.288	0	612.288	0	612.288	0	612.288	0	612.288	0	612.288	0	612.288	0	612.288	0	612.288	0	612.288	0	612.288	0	612.288	0	612.288	0	612.288	0
613.252	0	613.252	0	613.252	0	613.252	0	613.252	0	613.252	0	613.252	0	613.252	0	613.252	0	613.252	0	613.252	0	613.252	0	613.252	0	613.252	0	613.252	0	613.252	0	613.252	0	613.252	0	613.252	0
614.217	0	614.217	0	614.217	0	614.217	0	614.217	0	614.217	0	614.217	0	614.217	0	614.217	0	614.217	0	614.217	0	614.217	0	614.217	0	614.217	0	614.217	0	614.217	0	614.217	0	614.217	0	614.217	0
615.181	0	615.181	0	615.181	0	615.181	0	615.181	0	615.181	0	615.181	0	615.181	0	615.181	0	615.181	0	615.181	0	615.181	0	615.181	0	615.181	0	615.181	0	615.181	0	615.181	0	615.181	0	615.181	0
616.145	0	616.145	0	616.145	0	616.145	0	616.145	0	616.145	0	616.145	0	616.145	0	616.145	0	616.145	0	616.145	0	616.145	0	616.145	0	616.145	0	616.145	0	616.145	0	616.145	0	616.145	0	616.145	0
617.109	0	617.109	0	617.109	0	617.109	0	617.109	0	617.109	0	617.109	0	617.109	0	617.109	0	617.109	0	617.109	0	617.109	0	617.109	0	617.109	0	617.109	0	617.109	0	617.109	0	617.109	0	617.109	0
618.074	0	618.074	0	618.074	0	618.074	0	618.074	0	618.074	0	618.074	0	618.074	0	618.074	0	618.074	0	618.074	0	618.074	0	618.074	0	618.074	0	618.074	0	618.074	0	618.074	0	618.074	0	618.074	0
619.038	0	619.038	0	619.038	0	619.038	0	619.038	0	619.038	0	619.038	0	619.038	0	619.038	0	619.038	0	619.038	0	619.038	0	619.038	0	619.038	0	619.038	0	619.038	0	619.038	0	619.038	0	619.038	0
620.002	0	620.002	0	620.002	0	620.002	0	620.002	0	620.002	0	620.002	0	620.002	0	620.002	0	620.002	0	620.002	0	620.002	0	620.002	0	620.002	0	620.002	0	620.002	0	620.002	0	620.002	0	620.002	0
620.966	0	620.966	0	620.966	0	620.966	0	620.966	0	620.966	0	620.966	0	620.966	0	620.966	0	620.966	0	620.966	0	620.966	0	620.966	0	620.966	0	620.966	0	620.966	0	620.966	0	620.966	0	620.966	0
621.931	0	621.931	0	621.931	0	621.931	0	621.931	0	621.931	0	621.931	0	621.931	0	621.931	0	621.931	0	621.931	0	621.931	0	621.931	0	621.931	0	621.931	0	621.931	0	621.931	0	621.931	0	621.931	0
622.895	0	622.895	0	622.895	0	622.895	0	622.895	0	622.895	0	622.895	0	622.895	0	622.895	0	622.895	0	622.895	0	622.895	0	622.895	0	622.895	0	622.895	0	622.895	0	622.895	0	622.895	0	622.895	0
623.859	0	623.859	0	623.859	0	623.859	0	623.859	0	623.859	0	623.859	0	623.859	0	623.859	0	623.859	0	623.859	0	623.859	0	623.859	0	623.859	0	623.859	0	623.859	0	623.859	0	623.859	0	623.859	0
624.823	0	624.823	0	624.823	0	624.823	0	624.823	0	624.823	0	624.823	0	624.823	0	624.823	0	624.823	0	624.823	0	624.823	0	624.823	0	624.823	0	624.823	0	624.823	0	624.823	0	624.823	0	624.823	0
625.788	0	625.788	0	625.788	0	625.788	0	625.788	0	625.788	0	625.788	0	625.788	0	625.788	0	625.788	0	625.788	0	625.788	0	625.788	0	625.788	0	625.788	0	625.788	0	625.788	0	625.788	0	625.788	0
626.752	0	626.752	0	626.752	0	626.752	0	626.752	0	626.752	0	626.752	0	626.752	0	626.752	0	626.752	0	626.752	0	626.752	0	626.752	0	626.752	0	626.752	0	626.752	0	626.752	0	626.752	0	626.752	0
627.716	0	627.716	0	627.716	0	627.716	0	627.716	0	627.716	0	627.716	0	627.716	0	627.716	0	627.716	0	627.716	0	627.716	0	627.716	0	627.716	0	627.716	0	627.716	0	627.716	0	627.716	0	627.716	0
628.68	0	628.68	0	628.68	0	628.68	0	628.68	0	628.68	0	628.68	0	628.68	0	628.68	0	628.68	0	628.68	0	628.68	0	628.68	0	628.68	0	628.68	0	628.68	0	628.68	0	628.68	0	628.68	0
629.644	0	629.644	0	629.644	0	629.644	0	629.644	0	629.644	0	629.644	0	629.644	0	629.644	0	629.644	0	629.644	0	629.644	0	629.644	0	629.644	0	629.644	0	629.644	0	629.644	0	629.644	0	629.644	0
630.609	0	630.609	0	630.609	0	630.609	0	630.609	0	630.609	0	630.609	0	630.609	0	630.609	0	630.609	0	630.609	0	630.609	0	630.609	0	630.609	0	630.609	0	630.609	0	630.609	0	630.609	0	630.609	0
631.573	0	631.573	0	631.573	0	631.573	0	631.573	0	631.573	0	631.573	0	631.573	0	631.573	0	631.573	0	631.573	0	631.573	0	631.573	0	631.573	0	631.573	0	631.573	0	631.573	0	631.573	0	631.573	0
632.537	0	632.537	0	632.537	0	632.537	0	632.537	0	632.537	0	632.537	0	632.537	0	632.537	0	632.537	0	632.537	0	632.537	0	632.537	0	632.537	0	632.537	0	632.537	0	632.537	0	632.537	0	632.537	0
633.501	0	633.501	0	633.501	0	633.501	0	633.501	0	633.501	0	633.501	0	633.501	0	633.501	0	633.501	0	633.501	0	633.501	0	633.501	0	633.501	0	633.501	0	633.501	0	633.501	0	633.501	0	633.501	0
634.466	0	634.466	0	634.466	0	634.466	0	634.466	0	634.466	0	634.466	0	634.466	0	634.466	0	634.466	0	634.466	0	634.466	0	634.466	0	634.466	0	634.466	0	634.466	0	634.466	0	634.466	0	634.466	0
635.43	0	635.43	0	635.43	0	635.43	0	635.43	0	635.43	0	635.43	0	635.43	0	635.43	0	635.43	0	635.43	0	635.43	0	635.43	0	635.43	0	635.43	0	635.43	0	635.43	0	635.43	0	635.43	0
636.394	0	636.394	0	636.394	0	636.394	0	636.394	0	636.394	0	636.394	0	636.394	0	636.394	0	636.394	0	636.394	0	636.394	0	636.394	0	636.394	0	636.394	0	636.394	0	636.394	0	636.394	0	636.394	0
637.358	0	637.358	0	637.358	0	637.358	0	637.358	0	637.358	0	637.358	0	637.358	0	637.358	0	637.358	0	637.358	0	637.358	0	637.358	0	637.358	0	637.358	0	637.358	0	637.358	0	637.358	0	637.358	0
638.322	0	638.322	0	638.322	0	638.322	0	638.322	0	638.322	0	638.322	0	638.322	0	638.322	0	638.322	0	638.322	0	638.322	0	638.322	0	638.322	0	638.322	0	638.322	0	638.322	0	638.322	0	638.322	0
639.287	0	639.287	0	639.287	0	639.287	0	639.287	0	639.287	0	639.287	0	639.287	0	639.287	0	639.287	0	639.287	0	639.287	0	639.287	0	639.287	0	639.287	0	639.287	0	639.287	0	639.287	0	639.287	0
640.251	0	640.251	0	640.251	0	640.251	0	640.251	0	640.251	0	640.251	0	640.251	0	640.251	0	640.251	0	640.251	0	640.251	0	640.251	0	640.251	0	640.251	0	640.251	0	640.251	0	640.251	0	640.251	0
641.215	0	641.215	0	641.215	0	641.215	0	641.215	0	641.215	0	641.215	0	641.215	0	641.215	0	641.215	0	641.215	0	641.215	0	641.215	0	641.215	0	641.215	0	641.215	0	641.215	0	641.215	0	641.215	0
642.179	0	642.179	0	642.179	0	642.179	0	642.179	0	642.179	0	642.179	0	642.179	0	642.179	0	642.179	0	642.179	0	642.179	0	642.179	0	642.179	0	642.179	0	642.179	0	642.179	0	642.179	0	642.179	0
643.144	0	643.144	0	643.144	0	643.144	0	643.144	0	643.144	0	643.144	0	643.144	0	643.144	0	643.144	0	643.144	0	643.144	0	643.144	0	643.144	0	643.144	0	643.144	0	643.144	0	643.144	0	643.144	0
644.108	0	644.108	0	644.108	0	644.108	0	644.108	0	644.108	0	644.108	0	644.108	0	644.108	0	644.108	0	644.108	0	644.108	0	644.108	0	644.108	0	644.108	0	644.108	0	644.108	0	644.108	0	644.108	0
645.072	0	645.072	0	645.072	0	645.072	0	645.072	0	645.072	0	645.072	0	645.072	0	645.072	0	645.072	0	645.072	0	645.072	0	645.072	0	645.072	0	645.072	0	645.072	0	645.072	0	645.072	0	645.072	0
646.036	0	646.036	0	646.036	0	646.036	0	646.036	0	646.036	0	646.036	0	646.036	0	646.036	0	646.036	0	646.036	0	646.036	0	646.036	0	646.036	0	646.036	0	646.036	0	646.036	0	646.036	0	646.036	0
647.001	0	647.001	0	647.001	0	647.001	0	647.001	0	647.001	0	647.001	0	647.001	0	647.001	0	647.001	0	647.001	0	647.001	0	647.001	0	647.001	0	647.001	0	647.001	0	647.001	0	647.001	0	647.001	0
647.965	0	647.965	0	647.965	0	647.965	0	647.965	0	647.965	0	647.965	0	647.965	0	647.965	0	647.965	0	647.965	0	647.965	0	647.965	0	647.965	0	647.965	0	647.965	0	647.965	0	647.965	0	647.965	0
648.929	0	648.929	0	648.929	0	648.929	0	648.929	0	648.929	0	648.929	0	648.929	0	648.929	0	648.929	0	648.929	0	648.929	0	648.929	0	648.929	0	648.929	0	648.929	0	648.929	0	648.929	0	648.929	0
649.893	-0.000365561	649.893	-0.00569	649.893	-0.01593	649.893	-0.02816	649.893	-0.06756	649.893	-0.10803	649.893	-0.13961	649.893	-0.17639	649.893	-0.18003	649.893	-0.19283	649.893	-0.17573	649.893	-0.18416	649.893	-0.18868	649.893	-0.18292	649.893	-0.13875	649.893	-0.15543	649.893	-0.17231	649.893	-0.16648	649.893	-0.18134
650.857	-0.00063588	650.857	-0.00749	650.857	-0.01749	650.857	-0.0296	650.857	-0.07186	650.857	-0.1125	650.857	-0.14521	650.857	-0.1838	650.857	-0.18736	650.857	-0.20053	650.857	-0.18081	650.857	-0.1893	650.857	-0.19208	650.857	-0.19055	650.857	-0.14209	650.857	-0.15832	650.857	-0.17588	650.857	-0.1706	650.857	-0.1868
651.822	-0.000674352	651.822	-0.0085	651.822	-0.01788	651.822	-0.03033	651.822	-0.07657	651.822	-0.11456	651.822	-0.15102	651.822	-0.19061	651.822	-0.19359	651.822	-0.20461	651.822	-0.18535	651.822	-0.19348	651.822	-0.19417	651.822	-0.1962	651.822	-0.14427	651.822	-0.15902	651.822	-0.18018	651.822	-0.17504	651.822	-0.19207
652.786	-0.000464931	652.786	-0.00829	652.786	-0.01708	652.786	-0.03006	652.786	-0.0795	652.786	-0.11386	652.786	-0.15445	652.786	-0.19403	652.786	-0.19625	652.786	-0.20427	652.786	-0.18944	652.786	-0.19613	652.786	-0.19506	652.786	-0.19831	652.786	-0.14583	652.786	-0.15911	652.786	-0.18412	652.786	-0.17752	652.786	-0.19492
653.75	-0.000217319	653.75	-0.00738	653.75	-0.01561	653.75	-0.02905	653.75	-0.07932	653.75	-0.11203	653.75	-0.1542	653.75	-0.19311	653.75	-0.19521	653.75	-0.20058	653.75	-0.19309	653.75	-0.19685	653.75	-0.19459	653.75	-0.19703	653.75	-0.14662	653.75	-0.15981	653.75	-0.18591	653.75	-0.17674	653.75	-0.19386
654.715	-8.63795e-05	654.715	-0.00654	654.715	-0.01424	654.715	-0.02797	654.715	-0.07705	654.715	-0.11087	654.715	-0.1519	654.715	-0.18998	654.715	-0.19324	654.715	-0.19597	654.715	-0.19608	654.715	-0.19602	654.715	-0.19316	654.715	-0.19424	654.715	-0.14607	654.715	-0.16126	654.715	-0.18557	654.715	-0.17404	654.715	-0.19057
655.679	-7.18205e-05	655.679	-0.00607	655.679	-0.01356	655.679	-0.02745	655.679	-0.07503	655.679	-0.11082	655.679	-0.15041	655.679	-0.1877	655.679	-0.19342	655.679	-0.19299	655.679	-0.19824	655.679	-0.19497	655.679	-0.1924	655.679	-0.19237	655.679	-0.1447	655.679	-0.16284	655.679	-0.18496	655.679	-0.17233	655.679	-0.18859
656.643	-0.000168312	656.643	-0.00589	656.643	-0.01371	656.643	-0.02773	656.643	-0.07482	656.643	-0.1113	656.643	-0.15131	656.643	-0.18777	656.643	-0.19664	656.643	-0.19307	656.643	-0.19968	656.643	-0.19525	656.643	-0.19402	656.643	-0.19317	656.643	-0.14454	656.643	-0.16396	656.643	-0.18582	656.643	-0.17369	656.643	-0.19022
657.607	-0.000406025	657.607	-0.00583	657.607	-0.01445	657.607	-0.02871	657.607	-0.07624	657.607	-0.11216	657.607	-0.1542	657.607	-0.18998	657.607	-0.20155	657.607	-0.19603	657.607	-0.20095	657.607	-0.19777	657.607	-0.19811	657.607	-0.19698	657.607	-0.14741	657.607	-0.1648	657.607	-0.18822	657.607	-0.17785	657.607	-0.19486
658.571	-0.000678181	658.571	-0.00587	658.571	-0.01545	658.571	-0.03015	658.571	-0.07796	658.571	-0.11392	658.571	-0.15769	658.571	-0.19351	658.571	-0.2059	658.571	-0.20028	658.571	-0.20268	658.571	-0.20235	658.571	-0.20309	658.571	-0.20255	658.571	-0.15271	658.571	-0.16621	658.571	-0.191	658.571	-0.18265	658.571	-0.19985
659.536	-0.0007855	659.536	-0.00597	659.536	-0.0164	659.536	-0.03163	659.536	-0.07861	659.536	-0.1164	659.536	-0.16032	659.536	-0.19705	659.536	-0.2078	659.536	-0.20365	659.536	-0.20482	659.536	-0.2075	659.536	-0.20677	659.536	-0.20721	659.536	-0.1573	659.536	-0.16838	659.536	-0.19288	659.536	-0.18566	659.536	-0.20234
660.5	-0.000681614	660.5	-0.00603	660.5	-0.01697	660.5	-0.03263	660.5	-0.07755	660.5	-0.11785	660.5	-0.16118	660.5	-0.19884	660.5	-0.20651	660.5	-0.20474	660.5	-0.20638	660.5	-0.21098	660.5	-0.20787	660.5	-0.20842	660.5	-0.158	660.5	-0.16988	660.5	-0.19339	660.5	-0.18593	660.5	-0.20114
661.464	-0.000491863	661.464	-0.00595	661.464	-0.01694	661.464	-0.03293	661.464	-0.07531	661.464	-0.11674	661.464	-0.16053	661.464	-0.19835	661.464	-0.20318	661.464	-0.20414	661.464	-0.20644	661.464	-0.21156	661.464	-0.20695	661.464	-0.20632	661.464	-0.15493	661.464	-0.16911	661.464	-0.19299	661.464	-0.18458	661.464	-0.19778
662.428	-0.000338436	662.428	-0.0058	662.428	-0.01645	662.428	-0.03284	662.428	-0.07335	662.428	-0.1142	662.428	-0.15981	662.428	-0.19756	662.428	-0.20049	662.428	-0.20395	662.428	-0.20544	662.428	-0.21044	662.428	-0.20608	662.428	-0.20401	662.428	-0.15146	662.428	-0.16683	662.428	-0.19263	662.428	-0.18356	662.428	-0.19547
663.393	-0.000266378	663.393	-0.00571	663.393	-0.01595	663.393	-0.03289	663.393	-0.07305	663.393	-0.11322	663.393	-0.1607	663.393	-0.19921	663.393	-0.20093	663.393	-0.20593	663.393	-0.20519	663.393	-0.21022	663.393	-0.20725	663.393	-0.20485	663.393	-0.15106	663.393	-0.16596	663.393	-0.19336	663.393	-0.1841	663.393	-0.19661
664.357	-0.000270104	664.357	-0.00577	664.357	-0.01583	664.357	-0.03331	664.357	-0.07452	664.357	-0.11519	664.357	-0.16369	664.357	-0.20373	664.357	-0.20478	664.357	-0.21005	664.357	-0.20703	664.357	-0.21207	664.357	-0.21064	664.357	-0.20923	664.357	-0.15426	664.357	-0.16819	664.357	-0.19569	664.357	-0.18632	664.357	-0.20085
665.321	-0.000324955	665.321	-0.00595	665.321	-0.01597	665.321	-0.03386	665.321	-0.07647	665.321	-0.1183	665.321	-0.16737	665.321	-0.20861	665.321	-0.20963	665.321	-0.21449	665.321	-0.21016	665.321	-0.21442	665.321	-0.21434	665.321	-0.21435	665.321	-0.15856	665.321	-0.17185	665.321	-0.19889	665.321	-0.18927	665.321	-0.20552
666.285	-0.000383539	666.285	-0.0061	666.285	-0.01585	666.285	-0.03399	666.285	-0.07708	666.285	-0.11933	666.285	-0.16881	666.285	-0.20966	666.285	-0.21154	666.285	-0.21595	666.285	-0.21136	666.285	-0.214	666.285	-0.21507	666.285	-0.21598	666.285	-0.16011	666.285	-0.17319	666.285	-0.2003	666.285	-0.1903	666.285	-0.20697
667.25	-0.000387981	667.25	-0.00605	667.25	-0.01519	667.25	-0.03335	667.25	-0.07588	667.25	-0.11717	667.25	-0.16626	667.25	-0.20504	667.25	-0.20842	667.25	-0.21238	667.25	-0.20797	667.25	-0.20974	667.25	-0.21147	667.25	-0.21245	667.25	-0.15688	667.25	-0.17036	667.25	-0.19756	667.25	-0.1869	667.25	-0.2037
668.214	-0.000372787	668.214	-0.006	668.214	-0.01489	668.214	-0.03286	668.214	-0.07584	668.214	-0.11653	668.214	-0.16552	668.214	-0.20314	668.214	-0.20733	668.214	-0.21102	668.214	-0.20603	668.214	-0.20842	668.214	-0.21059	668.214	-0.21202	668.214	-0.15513	668.214	-0.16921	668.214	-0.19667	668.214	-0.18499	668.214	-0.20299
669.178	-0.000398066	669.178	-0.00615	669.178	-0.01506	669.178	-0.03313	669.178	-0.07721	669.178	-0.11807	669.178	-0.1681	669.178	-0.20584	669.178	-0.21004	669.178	-0.21374	669.178	-0.20776	669.178	-0.20946	669.178	-0.21336	669.178	-0.21561	669.178	-0.15719	669.178	-0.17096	669.178	-0.19908	669.178	-0.18689	669.178	-0.20605
670.142	-0.000447344	670.142	-0.00627	670.142	-0.01475	670.142	-0.03324	670.142	-0.07769	670.142	-0.11862	670.142	-0.16899	670.142	-0.20597	670.142	-0.21118	670.142	-0.2142	670.142	-0.20785	670.142	-0.20779	670.142	-0.21336	670.142	-0.21645	670.142	-0.15825	670.142	-0.17124	670.142	-0.19929	670.142	-0.18689	670.142	-0.20675
671.106	-0.00049994	671.106	-0.00631	671.106	-0.01411	671.106	-0.03274	671.106	-0.07735	671.106	-0.11827	671.106	-0.16817	671.106	-0.20424	671.106	-0.21107	671.106	-0.21307	671.106	-0.20656	671.106	-0.20548	671.106	-0.21121	671.106	-0.21546	671.106	-0.15776	671.106	-0.17073	671.106	-0.19844	671.106	-0.18547	671.106	-0.20583
672.071	-0.000514687	672.071	-0.00623	672.071	-0.01369	672.071	-0.03176	672.071	-0.07639	672.071	-0.1168	672.071	-0.16593	672.071	-0.20201	672.071	-0.20983	672.071	-0.2112	672.071	-0.20436	672.071	-0.2036	672.071	-0.20838	672.071	-0.2133	672.071	-0.15551	672.071	-0.1701	672.071	-0.19733	672.071	-0.18341	672.071	-0.20436
673.035	-0.000450054	673.035	-0.00604	673.035	-0.01395	673.035	-0.03079	673.035	-0.07548	673.035	-0.11508	673.035	-0.16341	673.035	-0.20083	673.035	-0.20878	673.035	-0.20947	673.035	-0.20225	673.035	-0.20369	673.035	-0.20642	673.035	-0.21153	673.035	-0.15301	673.035	-0.17036	673.035	-0.19652	673.035	-0.18117	673.035	-0.20373
673.999	-0.0003258	673.999	-0.00588	673.999	-0.01482	673.999	-0.03039	673.999	-0.07536	673.999	-0.11416	673.999	-0.16206	673.999	-0.20165	673.999	-0.20941	673.999	-0.20855	673.999	-0.20126	673.999	-0.20636	673.999	-0.20602	673.999	-0.21146	673.999	-0.15279	673.999	-0.17182	673.999	-0.19649	673.999	-0.17984	673.999	-0.20449
674.963	-0.00022089	674.963	-0.00591	674.963	-0.01577	674.963	-0.03068	674.963	-0.07615	674.963	-0.11419	674.963	-0.16216	674.963	-0.2038	674.963	-0.21122	674.963	-0.20808	674.963	-0.20112	674.963	-0.21005	674.963	-0.2064	674.963	-0.21231	674.963	-0.15567	674.963	-0.17363	674.963	-0.19699	674.963	-0.18028	674.963	-0.20535
675.928	-0.000188763	675.928	-0.00612	675.928	-0.0164	675.928	-0.03126	675.928	-0.07745	675.928	-0.11484	675.928	-0.16304	675.928	-0.20595	675.928	-0.21276	675.928	-0.20764	675.928	-0.20096	675.928	-0.21278	675.928	-0.20667	675.928	-0.21257	675.928	-0.15988	675.928	-0.17508	675.928	-0.19767	675.928	-0.18233	675.928	-0.20495
676.892	-0.000231699	676.892	-0.00639	676.892	-0.01682	676.892	-0.03155	676.892	-0.0786	676.892	-0.11577	676.892	-0.16402	676.892	-0.20762	676.892	-0.2137	676.892	-0.20791	676.892	-0.20085	676.892	-0.2142	676.892	-0.2069	676.892	-0.21219	676.892	-0.16273	676.892	-0.17594	676.892	-0.199	676.892	-0.18505	676.892	-0.204
677.856	-0.000318689	677.856	-0.00666	677.856	-0.01728	677.856	-0.03128	677.856	-0.07876	677.856	-0.11651	677.856	-0.16437	677.856	-0.20908	677.856	-0.21449	677.856	-0.20956	677.856	-0.20151	677.856	-0.21493	677.856	-0.20726	677.856	-0.212	677.856	-0.1628	677.856	-0.17552	677.856	-0.20142	677.856	-0.18739	677.856	-0.20415
678.82	-0.000397245	678.82	-0.00694	678.82	-0.01762	678.82	-0.03074	678.82	-0.07742	678.82	-0.11667	678.82	-0.16337	678.82	-0.21022	678.82	-0.2149	678.82	-0.21166	678.82	-0.20294	678.82	-0.21511	678.82	-0.20704	678.82	-0.2119	678.82	-0.16067	678.82	-0.17298	678.82	-0.20384	678.82	-0.18855	678.82	-0.20553
679.784	-0.000447576	679.784	-0.00716	679.784	-0.01747	679.784	-0.03051	679.784	-0.07516	679.784	-0.11648	679.784	-0.16116	679.784	-0.21043	679.784	-0.21427	679.784	-0.21249	679.784	-0.204	679.784	-0.21435	679.784	-0.2057	679.784	-0.21124	679.784	-0.15814	679.784	-0.16903	679.784	-0.20413	679.784	-0.18826	679.784	-0.20665
680.749	-0.00049605	680.749	-0.00716	680.749	-0.01685	680.749	-0.03099	680.749	-0.07333	680.749	-0.11646	680.749	-0.15912	680.749	-0.2092	680.749	-0.21274	680.749	-0.21161	680.749	-0.20377	680.749	-0.21267	680.749	-0.20391	680.749	-0.21023	680.749	-0.15682	680.749	-0.16596	680.749	-0.2013	680.749	-0.18691	680.749	-0.20633
681.713	-0.000558394	681.713	-0.0069	681.713	-0.0162	681.713	-0.03206	681.713	-0.07284	681.713	-0.11653	681.713	-0.1585	681.713	-0.20656	681.713	-0.21108	681.713	-0.21013	681.713	-0.20262	681.713	-0.21071	681.713	-0.20303	681.713	-0.2097	681.713	-0.15701	681.713	-0.16536	681.713	-0.1965	681.713	-0.18528	681.713	-0.20463
682.677	-0.000607641	682.677	-0.00656	682.677	-0.01584	682.677	-0.0332	682.677	-0.07345	682.677	-0.11609	682.677	-0.15921	682.677	-0.20305	682.677	-0.20954	682.677	-0.20898	682.677	-0.20178	682.677	-0.20942	682.677	-0.20381	682.677	-0.20969	682.677	-0.15775	682.677	-0.16675	682.677	-0.19199	682.677	-0.18413	682.677	-0.20228
683.641	-0.000602805	683.641	-0.00642	683.641	-0.01563	683.641	-0.03371	683.641	-0.07443	683.641	-0.11503	683.641	-0.16033	683.641	-0.1996	683.641	-0.20812	683.641	-0.20793	683.641	-0.202	683.641	-0.20955	683.641	-0.20605	683.641	-0.20962	683.641	-0.15787	683.641	-0.16868	683.641	-0.18963	683.641	-0.18394	683.641	-0.20005
684.606	-0.000532515	684.606	-0.00655	684.606	-0.01512	684.606	-0.03317	684.606	-0.0753	684.606	-0.11396	684.606	-0.1611	684.606	-0.19727	684.606	-0.20721	684.606	-0.2064	684.606	-0.20268	684.606	-0.21098	684.606	-0.20876	684.606	-0.20947	684.606	-0.15699	684.606	-0.17027	684.606	-0.1898	684.606	-0.18461	684.606	-0.1987
685.57	-0.000421446	685.57	-0.0068	685.57	-0.01418	685.57	-0.03173	685.57	-0.07575	685.57	-0.11322	685.57	-0.16111	685.57	-0.19641	685.57	-0.20705	685.57	-0.20428	685.57	-0.20231	685.57	-0.21234	685.57	-0.21037	685.57	-0.2096	685.57	-0.15527	685.57	-0.17117	685.57	-0.19107	685.57	-0.18511	685.57	-0.19839
686.534	-0.000310295	686.534	-0.00691	686.534	-0.01319	686.534	-0.03001	686.534	-0.07535	686.534	-0.11237	686.534	-0.16011	686.534	-0.19642	686.534	-0.20676	686.534	-0.20203	686.534	-0.19997	686.534	-0.21192	686.534	-0.20942	686.534	-0.20951	686.534	-0.15297	686.534	-0.17109	686.534	-0.19123	686.534	-0.18401	686.534	-0.19831
687.498	-0.000237483	687.498	-0.00678	687.498	-0.01273	687.498	-0.02886	687.498	-0.074	687.498	-0.11111	687.498	-0.15839	687.498	-0.1963	687.498	-0.20529	687.498	-0.2003	687.498	-0.19652	687.498	-0.20955	687.498	-0.20593	687.498	-0.20815	687.498	-0.1507	687.498	-0.16994	687.498	-0.18941	687.498	-0.18106	687.498	-0.19763
688.463	-0.000223599	688.463	-0.00661	688.463	-0.01298	688.463	-0.0288	688.463	-0.07252	688.463	-0.11007	688.463	-0.15701	688.463	-0.19553	688.463	-0.20302	688.463	-0.19968	688.463	-0.19396	688.463	-0.20699	688.463	-0.20186	688.463	-0.20558	688.463	-0.14957	688.463	-0.16819	688.463	-0.18707	688.463	-0.17784	688.463	-0.19682
689.427	-0.000268098	689.427	-0.0067	689.427	-0.01365	689.427	-0.02978	689.427	-0.07198	689.427	-0.11016	689.427	-0.15677	689.427	-0.19432	689.427	-0.2015	689.427	-0.20024	689.427	-0.19352	689.427	-0.20598	689.427	-0.19932	689.427	-0.20323	689.427	-0.15021	689.427	-0.16646	689.427	-0.18611	689.427	-0.17626	689.427	-0.197
690.391	-0.000346384	690.391	-0.00706	690.391	-0.01428	690.391	-0.0312	690.391	-0.07254	690.391	-0.1114	690.391	-0.15727	690.391	-0.19319	690.391	-0.20144	690.391	-0.20138	690.391	-0.19469	690.391	-0.20643	690.391	-0.19877	690.391	-0.20209	690.391	-0.15177	690.391	-0.16508	690.391	-0.18654	690.391	-0.17655	690.391	-0.19826
691.355	-0.000406953	691.355	-0.00738	691.355	-0.01471	691.355	-0.03244	691.355	-0.07317	691.355	-0.11279	691.355	-0.15752	691.355	-0.19238	691.355	-0.20208	691.355	-0.2023	691.355	-0.19607	691.355	-0.20688	691.355	-0.19935	691.355	-0.20172	691.355	-0.15245	691.355	-0.16426	691.355	-0.18679	691.355	-0.17744	691.355	-0.19928
692.32	-0.000409612	692.32	-0.00738	692.32	-0.01509	692.32	-0.03325	692.32	-0.07285	692.32	-0.11313	692.32	-0.15705	692.32	-0.19154	692.32	-0.2023	692.32	-0.20259	692.32	-0.19653	692.32	-0.20627	692.32	-0.20022	692.32	-0.20116	692.32	-0.15139	692.32	-0.16422	692.32	-0.18597	692.32	-0.17786	692.32	-0.19878
693.284	-0.000361574	693.284	-0.00715	693.284	-0.01548	693.284	-0.03371	693.284	-0.07157	693.284	-0.1119	693.284	-0.15592	693.284	-0.19013	693.284	-0.20149	693.284	-0.20206	693.284	-0.1957	693.284	-0.20449	693.284	-0.20093	693.284	-0.20009	693.284	-0.14941	693.284	-0.16466	693.284	-0.18475	693.284	-0.17762	693.284	-0.1965
694.248	-0.000295033	694.248	-0.0069	694.248	-0.01569	694.248	-0.03389	694.248	-0.07005	694.248	-0.10947	694.248	-0.15411	694.248	-0.18809	694.248	-0.1996	694.248	-0.2005	694.248	-0.19393	694.248	-0.20192	694.248	-0.20099	694.248	-0.19868	694.248	-0.14767	694.248	-0.1646	694.248	-0.18402	694.248	-0.17664	694.248	-0.19306
695.212	-0.000232378	695.212	-0.00667	695.212	-0.01552	695.212	-0.03368	695.212	-0.06888	695.212	-0.10691	695.212	-0.15166	695.212	-0.18612	695.212	-0.19703	695.212	-0.19805	695.212	-0.19218	695.212	-0.19895	695.212	-0.20005	695.212	-0.19717	695.212	-0.14632	695.212	-0.16325	695.212	-0.18377	695.212	-0.17474	695.212	-0.18955
696.177	-0.000184556	696.177	-0.00638	696.177	-0.01511	696.177	-0.03299	696.177	-0.06826	696.177	-0.10545	696.177	-0.14917	696.177	-0.18495	696.177	-0.19477	696.177	-0.19567	696.177	-0.19152	696.177	-0.1962	696.177	-0.19855	696.177	-0.19598	696.177	-0.14483	696.177	-0.1609	696.177	-0.18372	696.177	-0.17245	696.177	-0.18721
697.141	-0.000162426	697.141	-0.00617	697.141	-0.01486	697.141	-0.03202	697.141	-0.0683	697.141	-0.10564	697.141	-0.14744	697.141	-0.18443	697.141	-0.19362	697.141	-0.1944	697.141	-0.19209	697.141	-0.19436	697.141	-0.19728	697.141	-0.19564	697.141	-0.14316	697.141	-0.15853	697.141	-0.18397	697.141	-0.17108	697.141	-0.18663
698.105	-0.000176289	698.105	-0.00629	698.105	-0.01502	698.105	-0.03114	698.105	-0.06903	698.105	-0.10694	698.105	-0.1467	698.105	-0.18371	698.105	-0.19336	698.105	-0.19434	698.105	-0.19281	698.105	-0.19364	698.105	-0.19631	698.105	-0.19605	698.105	-0.14195	698.105	-0.1569	698.105	-0.18455	698.105	-0.1713	698.105	-0.18701
699.069	-0.000224145	699.069	-0.00671	699.069	-0.01543	699.069	-0.03068	699.069	-0.07021	699.069	-0.10814	699.069	-0.14661	699.069	-0.18235	699.069	-0.19299	699.069	-0.19461	699.069	-0.19247	699.069	-0.19355	699.069	-0.19493	699.069	-0.19638	699.069	-0.14164	699.069	-0.15611	699.069	-0.18486	699.069	-0.17219	699.069	-0.18683
700.033	-0.000273258	700.033	-0.0071	700.033	-0.01577	700.033	-0.03067	700.033	-0.07124	700.033	-0.1083	700.033	-0.14677	700.033	-0.18078	700.033	-0.19199	700.033	-0.19443	700.033	-0.19076	700.033	-0.19318	700.033	-0.19284	700.033	-0.19578	700.033	-0.14192	700.033	-0.15588	700.033	-0.1842	700.033	-0.17227	700.033	-0.1856
700.998	-0.00027668	700.998	-0.00719	700.998	-0.01596	700.998	-0.03095	700.998	-0.07168	700.998	-0.10742	700.998	-0.14698	700.998	-0.17961	700.998	-0.19077	700.998	-0.19382	700.998	-0.18835	700.998	-0.19203	700.998	-0.19075	700.998	-0.19427	700.998	-0.14219	700.998	-0.15595	700.998	-0.18267	700.998	-0.17106	700.998	-0.1843
701.962	-0.00023559	701.962	-0.00703	701.962	-0.01617	701.962	-0.03134	701.962	-0.0716	701.962	-0.10623	701.962	-0.147	701.962	-0.17915	701.962	-0.18998	701.962	-0.19327	701.962	-0.18606	701.962	-0.19064	701.962	-0.18966	701.962	-0.19247	701.962	-0.14218	701.962	-0.15639	701.962	-0.18093	701.962	-0.16931	701.962	-0.184
702.926	-0.00020216	702.926	-0.00681	702.926	-0.01649	702.926	-0.03178	702.926	-0.07142	702.926	-0.10541	702.926	-0.14663	702.926	-0.17952	702.926	-0.18984	702.926	-0.19308	702.926	-0.18442	702.926	-0.19008	702.926	-0.18992	702.926	-0.19106	702.926	-0.14183	702.926	-0.15742	702.926	-0.1795	702.926	-0.16789	702.926	-0.18461
703.89	-0.000215606	703.89	-0.00659	703.89	-0.01672	703.89	-0.03221	703.89	-0.07138	703.89	-0.10511	703.89	-0.14598	703.89	-0.18065	703.89	-0.19024	703.89	-0.19315	703.89	-0.18359	703.89	-0.19071	703.89	-0.19116	703.89	-0.19043	703.89	-0.141	703.89	-0.15881	703.89	-0.1786	703.89	-0.16724	703.89	-0.18525
704.855	-0.000270393	704.855	-0.00643	704.855	-0.01654	704.855	-0.03243	704.855	-0.07136	704.855	-0.10513	704.855	-0.14535	704.855	-0.18193	704.855	-0.19076	704.855	-0.19318	704.855	-0.18335	704.855	-0.19167	704.855	-0.19278	704.855	-0.19061	704.855	-0.13941	704.855	-0.15972	704.855	-0.17836	704.855	-0.16744	704.855	-0.18532
705.819	-0.00031205	705.819	-0.00647	705.819	-0.01596	705.819	-0.03222	705.819	-0.07111	705.819	-0.10534	705.819	-0.14491	705.819	-0.18243	705.819	-0.19065	705.819	-0.19297	705.819	-0.18337	705.819	-0.19194	705.819	-0.19414	705.819	-0.19119	705.819	-0.13717	705.819	-0.15945	705.819	-0.17888	705.819	-0.16836	705.819	-0.18484
706.783	-0.000283603	706.783	-0.00677	706.783	-0.01535	706.783	-0.03165	706.783	-0.07055	706.783	-0.10564	706.783	-0.14476	706.783	-0.18186	706.783	-0.18953	706.783	-0.19261	706.783	-0.18355	706.783	-0.1916	706.783	-0.19492	706.783	-0.19161	706.783	-0.13499	706.783	-0.15831	706.783	-0.1799	706.783	-0.16948	706.783	-0.18414
707.747	-0.000207028	707.747	-0.00718	707.747	-0.01503	707.747	-0.03108	707.747	-0.06987	707.747	-0.10585	707.747	-0.14513	707.747	-0.18095	707.747	-0.18813	707.747	-0.19236	707.747	-0.18406	707.747	-0.19159	707.747	-0.19535	707.747	-0.19169	707.747	-0.13378	707.747	-0.15725	707.747	-0.1808	707.747	-0.17034	707.747	-0.18371
708.712	-0.000153975	708.712	-0.00754	708.712	-0.01504	708.712	-0.0308	708.712	-0.0694	708.712	-0.10583	708.712	-0.14622	708.712	-0.18067	708.712	-0.18797	708.712	-0.19243	708.712	-0.18487	708.712	-0.19233	708.712	-0.19614	708.712	-0.1919	708.712	-0.13409	708.712	-0.15676	708.712	-0.18118	708.712	-0.1712	708.712	-0.18404
709.676	-0.000163987	709.676	-0.00781	709.676	-0.01535	709.676	-0.03083	709.676	-0.06949	709.676	-0.10573	709.676	-0.14795	709.676	-0.18135	709.676	-0.18995	709.676	-0.19305	709.676	-0.18573	709.676	-0.19356	709.676	-0.19757	709.676	-0.19279	709.676	-0.13582	709.676	-0.15693	709.676	-0.18124	709.676	-0.17287	709.676	-0.18531
710.64	-0.000239159	710.64	-0.00802	710.64	-0.01601	710.64	-0.0311	710.64	-0.07023	710.64	-0.10602	710.64	-0.1501	710.64	-0.18278	710.64	-0.19348	710.64	-0.19452	710.64	-0.1868	710.64	-0.19506	710.64	-0.19911	710.64	-0.19432	710.64	-0.13835	710.64	-0.15813	710.64	-0.1816	710.64	-0.17556	710.64	-0.18719
711.604	-0.000336867	711.604	-0.00814	711.604	-0.01701	711.604	-0.03182	711.604	-0.07149	711.604	-0.10697	711.604	-0.15259	711.604	-0.18469	711.604	-0.19709	711.604	-0.19691	711.604	-0.18872	711.604	-0.19705	711.604	-0.19998	711.604	-0.196	711.604	-0.14084	711.604	-0.16077	711.604	-0.18277	711.604	-0.17825	711.604	-0.18917
712.568	-0.000383812	712.568	-0.00819	712.568	-0.01807	712.568	-0.0332	712.568	-0.07293	712.568	-0.10829	712.568	-0.15512	712.568	-0.18672	712.568	-0.19957	712.568	-0.19961	712.568	-0.19174	712.568	-0.19945	712.568	-0.20008	712.568	-0.19744	712.568	-0.14276	712.568	-0.16418	712.568	-0.18472	712.568	-0.17964	712.568	-0.191
713.533	-0.000366167	713.533	-0.00833	713.533	-0.01865	713.533	-0.03489	713.533	-0.07419	713.533	-0.10931	713.533	-0.15683	713.533	-0.18834	713.533	-0.20054	713.533	-0.20146	713.533	-0.19485	713.533	-0.20155	713.533	-0.20008	713.533	-0.1986	713.533	-0.14409	713.533	-0.16662	713.533	-0.18692	713.533	-0.17956	713.533	-0.19264
714.497	-0.000334669	714.497	-0.00859	714.497	-0.01843	714.497	-0.03595	714.497	-0.07487	714.497	-0.10947	714.497	-0.15686	714.497	-0.1892	714.497	-0.20039	714.497	-0.20176	714.497	-0.19653	714.497	-0.20266	714.497	-0.20038	714.497	-0.1994	714.497	-0.14504	714.497	-0.16697	714.497	-0.18867	714.497	-0.17903	714.497	-0.19394
715.461	-0.000323198	715.461	-0.00873	715.461	-0.01763	715.461	-0.03584	715.461	-0.07473	715.461	-0.10866	715.461	-0.1554	715.461	-0.18971	715.461	-0.19997	715.461	-0.20096	715.461	-0.19629	715.461	-0.20267	715.461	-0.20054	715.461	-0.19957	715.461	-0.14576	715.461	-0.16594	715.461	-0.18955	715.461	-0.1789	715.461	-0.19463
716.425	-0.000327154	716.425	-0.00854	716.425	-0.01677	716.425	-0.03505	716.425	-0.07395	716.425	-0.10739	716.425	-0.15383	716.425	-0.19075	716.425	-0.20008	716.425	-0.20022	716.425	-0.19519	716.425	-0.20196	716.425	-0.19999	716.425	-0.19901	716.425	-0.14644	716.425	-0.16506	716.425	-0.18952	716.425	-0.17916	716.425	-0.19468
717.39	-0.000340419	717.39	-0.00818	717.39	-0.01626	717.39	-0.0346	717.39	-0.07318	717.39	-0.10658	717.39	-0.15356	717.39	-0.19285	717.39	-0.20104	717.39	-0.20059	717.39	-0.19483	717.39	-0.20116	717.39	-0.19897	717.39	-0.19831	717.39	-0.1474	717.39	-0.1651	717.39	-0.189	717.39	-0.17949	717.39	-0.19449
718.354	-0.000375417	718.354	-0.00803	718.354	-0.01621	718.354	-0.03495	718.354	-0.07299	718.354	-0.10699	718.354	-0.15481	718.354	-0.19563	718.354	-0.20244	718.354	-0.20244	718.354	-0.19597	718.354	-0.20106	718.354	-0.19854	718.354	-0.19845	718.354	-0.14882	718.354	-0.16605	718.354	-0.18861	718.354	-0.18005	718.354	-0.19473
719.318	-0.000439658	719.318	-0.00821	719.318	-0.01654	719.318	-0.03569	719.318	-0.07342	719.318	-0.10844	719.318	-0.15648	719.318	-0.19786	719.318	-0.20321	719.318	-0.20498	719.318	-0.19799	719.318	-0.2019	719.318	-0.1994	719.318	-0.19977	719.318	-0.15014	719.318	-0.1675	719.318	-0.18863	719.318	-0.18092	719.318	-0.19571
720.282	-0.000504783	720.282	-0.00847	720.282	-0.017	720.282	-0.03603	720.282	-0.07398	720.282	-0.10977	720.282	-0.15707	720.282	-0.19819	720.282	-0.20221	720.282	-0.20631	720.282	-0.19919	720.282	-0.20242	720.282	-0.20091	720.282	-0.20124	720.282	-0.15021	720.282	-0.16844	720.282	-0.18853	720.282	-0.18133	720.282	-0.19676
721.247	-0.000521376	721.247	-0.00841	721.247	-0.01726	721.247	-0.0355	721.247	-0.07425	721.247	-0.10988	721.247	-0.1562	721.247	-0.19621	721.247	-0.1992	721.247	-0.20483	721.247	-0.19828	721.247	-0.20102	721.247	-0.20158	721.247	-0.20153	721.247	-0.14858	721.247	-0.1676	721.247	-0.18743	721.247	-0.18014	721.247	-0.19673
722.211	-0.00047309	722.211	-0.00796	722.211	-0.01705	722.211	-0.03428	722.211	-0.07424	722.211	-0.10882	722.211	-0.15488	722.211	-0.19293	722.211	-0.19541	722.211	-0.20101	722.211	-0.19551	722.211	-0.19811	722.211	-0.20053	722.211	-0.20039	722.211	-0.14608	722.211	-0.16467	722.211	-0.18528	722.211	-0.17726	722.211	-0.19506
723.175	-0.000390844	723.175	-0.00742	723.175	-0.01637	723.175	-0.03296	723.175	-0.0741	723.175	-0.10747	723.175	-0.15431	723.175	-0.18983	723.175	-0.19258	723.175	-0.19696	723.175	-0.19235	723.175	-0.19594	723.175	-0.19823	723.175	-0.19851	723.175	-0.14395	723.175	-0.16083	723.175	-0.18308	723.175	-0.17382	723.175	-0.19232
724.139	-0.000318088	724.139	-0.00716	724.139	-0.01559	724.139	-0.03219	724.139	-0.07402	724.139	-0.10685	724.139	-0.1547	724.139	-0.18791	724.139	-0.19183	724.139	-0.19451	724.139	-0.19031	724.139	-0.19609	724.139	-0.19616	724.139	-0.19664	724.139	-0.14288	724.139	-0.15771	724.139	-0.18199	724.139	-0.17108	724.139	-0.18973
725.104	-0.000283146	725.104	-0.00741	725.104	-0.0152	725.104	-0.03229	725.104	-0.07431	725.104	-0.10764	725.104	-0.1554	725.104	-0.18759	725.104	-0.19326	725.104	-0.19427	725.104	-0.19028	725.104	-0.19798	725.104	-0.19587	725.104	-0.19535	725.104	-0.14308	725.104	-0.15637	725.104	-0.18253	725.104	-0.16963	725.104	-0.18844
726.068	-0.000286318	726.068	-0.00811	726.068	-0.01549	726.068	-0.03299	726.068	-0.0752	726.068	-0.10974	726.068	-0.15564	726.068	-0.18867	726.068	-0.19608	726.068	-0.1959	726.068	-0.19225	726.068	-0.19982	726.068	-0.19787	726.068	-0.19505	726.068	-0.14433	726.068	-0.15704	726.068	-0.1844	726.068	-0.16957	726.068	-0.18903
727.032	-0.000291508	727.032	-0.00893	727.032	-0.01629	727.032	-0.03366	727.032	-0.07623	727.032	-0.11207	727.032	-0.15501	727.032	-0.1902	727.032	-0.19899	727.032	-0.19859	727.032	-0.19516	727.032	-0.20062	727.032	-0.20099	727.032	-0.1957	727.032	-0.1458	727.032	-0.15919	727.032	-0.18681	727.032	-0.17097	727.032	-0.19107
727.996	-0.000248366	727.996	-0.00954	727.996	-0.01704	727.996	-0.03388	727.996	-0.07621	727.996	-0.11326	727.996	-0.15346	727.996	-0.19088	727.996	-0.2007	727.996	-0.20109	727.996	-0.19723	727.996	-0.20066	727.996	-0.20319	727.996	-0.19654	727.996	-0.14627	727.996	-0.1616	727.996	-0.18879	727.996	-0.17364	727.996	-0.19338
728.96	-0.000160377	728.96	-0.00985	728.96	-0.01723	728.96	-0.03375	728.96	-0.07442	728.96	-0.11293	728.96	-0.15132	728.96	-0.19008	728.96	-0.20075	728.96	-0.20199	728.96	-0.19704	728.96	-0.20038	728.96	-0.20321	728.96	-0.19658	728.96	-0.14515	728.96	-0.16276	728.96	-0.18948	728.96	-0.17663	728.96	-0.19471
729.925	-8.61508e-05	729.925	-0.00994	729.925	-0.01683	729.925	-0.03367	729.925	-0.07156	729.925	-0.11174	729.925	-0.14926	729.925	-0.18842	729.925	-0.19983	729.925	-0.20071	729.925	-0.19462	729.925	-0.19966	729.925	-0.20144	729.925	-0.19569	729.925	-0.14321	729.925	-0.1621	729.925	-0.18857	729.925	-0.17853	729.925	-0.19463
730.889	-5.57385e-05	730.889	-0.00988	730.889	-0.01625	730.889	-0.03378	730.889	-0.06922	730.889	-0.11041	730.889	-0.14783	730.889	-0.18703	730.889	-0.19911	730.889	-0.19805	730.889	-0.19135	730.889	-0.19838	730.889	-0.19928	730.889	-0.19485	730.889	-0.14179	730.889	-0.16065	730.889	-0.18658	730.889	-0.1785	730.889	-0.1937
731.853	-6.1925e-05	731.853	-0.00976	731.853	-0.01603	731.853	-0.03395	731.853	-0.06855	731.853	-0.10913	731.853	-0.14704	731.853	-0.18638	731.853	-0.19897	731.853	-0.19546	731.853	-0.18885	731.853	-0.19714	731.853	-0.19793	731.853	-0.19515	731.853	-0.14161	731.853	-0.1601	731.853	-0.18444	731.853	-0.17716	731.853	-0.19282
732.817	-0.000104114	732.817	-0.00973	732.817	-0.01649	732.817	-0.03398	732.817	-0.06963	732.817	-0.1082	732.817	-0.14677	732.817	-0.18629	732.817	-0.1989	732.817	-0.19392	732.817	-0.1881	732.817	-0.19681	732.817	-0.19798	732.817	-0.19681	732.817	-0.14249	732.817	-0.16117	732.817	-0.18281	732.817	-0.17605	732.817	-0.1925
733.782	-0.000199448	733.782	-0.00984	733.782	-0.01758	733.782	-0.03387	733.782	-0.07181	733.782	-0.10827	733.782	-0.14735	733.782	-0.18665	733.782	-0.19848	733.782	-0.19365	733.782	-0.18908	733.782	-0.19758	733.782	-0.19935	733.782	-0.19902	733.782	-0.14378	733.782	-0.16311	733.782	-0.18179	733.782	-0.1762	733.782	-0.19258
734.746	-0.000360629	734.746	-0.00985	734.746	-0.01883	734.746	-0.0337	734.746	-0.07411	734.746	-0.1095	734.746	-0.14907	734.746	-0.1873	734.746	-0.198	734.746	-0.1942	734.746	-0.19072	734.746	-0.19853	734.746	-0.20099	734.746	-0.20048	734.746	-0.14468	734.746	-0.16452	734.746	-0.18123	734.746	-0.17717	734.746	-0.19231
735.71	-0.000537509	735.71	-0.00951	735.71	-0.01953	735.71	-0.03356	735.71	-0.0755	735.71	-0.11089	735.71	-0.15119	735.71	-0.18773	735.71	-0.19771	735.71	-0.19463	735.71	-0.19143	735.71	-0.19846	735.71	-0.20133	735.71	-0.20015	735.71	-0.1443	735.71	-0.16436	735.71	-0.18106	735.71	-0.1776	735.71	-0.19082
736.674	-0.000609879	736.674	-0.00897	736.674	-0.01926	736.674	-0.03353	736.674	-0.07534	736.674	-0.11114	736.674	-0.15214	736.674	-0.18744	736.674	-0.19699	736.674	-0.19396	736.674	-0.19026	736.674	-0.1971	736.674	-0.19969	736.674	-0.19803	736.674	-0.14235	736.674	-0.16256	736.674	-0.18116	736.674	-0.17672	736.674	-0.18801
737.639	-0.000522819	737.639	-0.00863	737.639	-0.01835	737.639	-0.03356	737.639	-0.07383	737.639	-0.10999	737.639	-0.15107	737.639	-0.1866	737.639	-0.19511	737.639	-0.19188	737.639	-0.18785	737.639	-0.19527	737.639	-0.19709	737.639	-0.19529	737.639	-0.13965	737.639	-0.16	737.639	-0.18104	737.639	-0.17503	737.639	-0.18506
738.603	-0.00036622	738.603	-0.00862	738.603	-0.0175	738.603	-0.03353	738.603	-0.07188	738.603	-0.10817	738.603	-0.1488	738.603	-0.18578	738.603	-0.19244	738.603	-0.18915	738.603	-0.18562	738.603	-0.19388	738.603	-0.19503	738.603	-0.19335	738.603	-0.13758	738.603	-0.15791	738.603	-0.18019	738.603	-0.17337	738.603	-0.18352
739.567	-0.000249534	739.567	-0.00869	739.567	-0.01704	739.567	-0.03326	739.567	-0.07024	739.567	-0.10648	739.567	-0.14677	739.567	-0.18493	739.567	-0.19023	739.567	-0.18691	739.567	-0.18434	739.567	-0.19294	739.567	-0.19382	739.567	-0.19265	739.567	-0.13674	739.567	-0.15685	739.567	-0.17867	739.567	-0.17172	739.567	-0.18382
740.531	-0.000204105	740.531	-0.00856	740.531	-0.01666	740.531	-0.03262	740.531	-0.06908	740.531	-0.10527	740.531	-0.14561	740.531	-0.18361	740.531	-0.18918	740.531	-0.1858	740.531	-0.18388	740.531	-0.19211	740.531	-0.19277	740.531	-0.19257	740.531	-0.13668	740.531	-0.15635	740.531	-0.17721	740.531	-0.16953	740.531	-0.18489
741.495	-0.00021329	741.495	-0.0082	741.495	-0.01587	741.495	-0.03162	741.495	-0.06816	741.495	-0.10453	741.495	-0.14503	741.495	-0.18204	741.495	-0.18887	741.495	-0.18569	741.495	-0.18398	741.495	-0.19136	741.495	-0.19147	741.495	-0.19221	741.495	-0.13672	741.495	-0.15557	741.495	-0.17644	741.495	-0.167	741.495	-0.18533
742.46	-0.000250561	742.46	-0.00776	742.46	-0.01476	742.46	-0.03048	742.46	-0.06739	742.46	-0.10399	742.46	-0.14467	742.46	-0.18116	742.46	-0.18869	742.46	-0.18624	742.46	-0.18463	742.46	-0.19106	742.46	-0.1903	742.46	-0.19112	742.46	-0.1368	742.46	-0.15445	742.46	-0.17633	742.46	-0.16546	742.46	-0.18475
743.424	-0.000293472	743.424	-0.00739	743.424	-0.01396	743.424	-0.02959	743.424	-0.06696	743.424	-0.10343	743.424	-0.14466	743.424	-0.18164	743.424	-0.18878	743.424	-0.18733	743.424	-0.18578	743.424	-0.19151	743.424	-0.18986	743.424	-0.18951	743.424	-0.13735	743.424	-0.15386	743.424	-0.17673	743.424	-0.16628	743.424	-0.18396
744.388	-0.000335924	744.388	-0.00724	744.388	-0.01404	744.388	-0.02938	744.388	-0.06716	744.388	-0.10321	744.388	-0.14548	744.388	-0.18336	744.388	-0.18982	744.388	-0.18926	744.388	-0.18727	744.388	-0.19287	744.388	-0.19053	744.388	-0.18833	744.388	-0.13867	744.388	-0.15485	744.388	-0.17798	744.388	-0.16972	744.388	-0.18417
745.352	-0.000379429	745.352	-0.00743	745.352	-0.01497	745.352	-0.02989	745.352	-0.06813	745.352	-0.10393	745.352	-0.14733	745.352	-0.18575	745.352	-0.19196	745.352	-0.19215	745.352	-0.18888	745.352	-0.19504	745.352	-0.19233	745.352	-0.18875	745.352	-0.14061	745.352	-0.1575	745.352	-0.18046	745.352	-0.17438	745.352	-0.18604
746.317	-0.000405734	746.317	-0.00786	746.317	-0.01609	746.317	-0.0307	746.317	-0.0696	746.317	-0.10551	746.317	-0.14963	746.317	-0.18802	746.317	-0.19427	746.317	-0.19519	746.317	-0.19005	746.317	-0.19721	746.317	-0.19459	746.317	-0.19102	746.317	-0.14259	746.317	-0.16061	746.317	-0.18348	746.317	-0.17798	746.317	-0.18892
747.281	-0.000383025	747.281	-0.00819	747.281	-0.0167	747.281	-0.03126	747.281	-0.07095	747.281	-0.10694	747.281	-0.15126	747.281	-0.1894	747.281	-0.19546	747.281	-0.1971	747.281	-0.18986	747.281	-0.19812	747.281	-0.19613	747.281	-0.19382	747.281	-0.14409	747.281	-0.16253	747.281	-0.18548	747.281	-0.17895	747.281	-0.19109
748.245	-0.000316287	748.245	-0.00814	748.245	-0.01671	748.245	-0.0314	748.245	-0.07156	748.245	-0.10744	748.245	-0.15159	748.245	-0.1897	748.245	-0.19511	748.245	-0.19751	748.245	-0.18801	748.245	-0.19733	748.245	-0.1963	748.245	-0.19549	748.245	-0.14504	748.245	-0.16258	748.245	-0.18572	748.245	-0.17762	748.245	-0.19122
749.209	-0.000249909	749.209	-0.00778	749.209	-0.01646	749.209	-0.03134	749.209	-0.07123	749.209	-0.1073	749.209	-0.1512	749.209	-0.18961	749.209	-0.19403	749.209	-0.1975	749.209	-0.18558	749.209	-0.19586	749.209	-0.19585	749.209	-0.19573	749.209	-0.14583	749.209	-0.16147	749.209	-0.18513	749.209	-0.17573	749.209	-0.18976
750.174	-0.00020757	750.174	-0.00744	750.174	-0.01623	750.174	-0.03132	750.174	-0.07036	750.174	-0.10709	750.174	-0.15117	750.174	-0.18981	750.174	-0.19339	750.174	-0.19823	750.174	-0.18418	750.174	-0.19512	750.174	-0.19593	750.174	-0.19568	750.174	-0.14664	750.174	-0.16042	750.174	-0.18501	750.174	-0.17478	750.174	-0.18846
751.138	-0.000176357	751.138	-0.00732	751.138	-0.016	751.138	-0.03131	751.138	-0.0697	751.138	-0.10678	751.138	-0.15187	751.138	-0.18998	751.138	-0.19372	751.138	-0.19944	751.138	-0.18437	751.138	-0.19546	751.138	-0.19671	751.138	-0.19625	751.138	-0.14733	751.138	-0.15997	751.138	-0.18539	751.138	-0.17499	751.138	-0.18851
752.102	-0.000147118	752.102	-0.00736	752.102	-0.0158	752.102	-0.03127	752.102	-0.06983	752.102	-0.10623	752.102	-0.15279	752.102	-0.18937	752.102	-0.19479	752.102	-0.20008	752.102	-0.18556	752.102	-0.19637	752.102	-0.19742	752.102	-0.19723	752.102	-0.14777	752.102	-0.15992	752.102	-0.18535	752.102	-0.17575	752.102	-0.18951
753.066	-0.000137651	753.066	-0.00742	753.066	-0.01577	753.066	-0.03121	753.066	-0.07074	753.066	-0.10582	753.066	-0.15342	753.066	-0.18814	753.066	-0.196	753.066	-0.19982	753.066	-0.18704	753.066	-0.19745	753.066	-0.19745	753.066	-0.19784	753.066	-0.148	753.066	-0.16002	753.066	-0.1845	753.066	-0.17646	753.066	-0.19039
754.03	-0.000167457	754.03	-0.00741	754.03	-0.01597	754.03	-0.03113	754.03	-0.07179	754.03	-0.10597	754.03	-0.15366	754.03	-0.18732	754.03	-0.19672	754.03	-0.19914	754.03	-0.18847	754.03	-0.19851	754.03	-0.19688	754.03	-0.19768	754.03	-0.14798	754.03	-0.16027	754.03	-0.18336	754.03	-0.17669	754.03	-0.19064
754.995	-0.00022628	754.995	-0.00734	754.995	-0.01619	754.995	-0.03097	754.995	-0.07226	754.995	-0.10637	754.995	-0.15365	754.995	-0.18732	754.995	-0.19651	754.995	-0.19821	754.995	-0.1893	754.995	-0.19903	754.995	-0.19588	754.995	-0.19682	754.995	-0.14736	754.995	-0.16073	754.995	-0.1825	754.995	-0.17608	754.995	-0.19042
755.959	-0.000266921	755.959	-0.00727	755.959	-0.01623	755.959	-0.03066	755.959	-0.07188	755.959	-0.10635	755.959	-0.1535	755.959	-0.18746	755.959	-0.19554	755.959	-0.19676	755.959	-0.18893	755.959	-0.19854	755.959	-0.19463	755.959	-0.19563	755.959	-0.14612	755.959	-0.16122	755.959	-0.18198	755.959	-0.17471	755.959	-0.18996
756.923	-0.000264298	756.923	-0.00727	756.923	-0.01616	756.923	-0.03031	756.923	-0.07106	756.923	-0.10588	756.923	-0.15344	756.923	-0.18721	756.923	-0.19464	756.923	-0.1952	756.923	-0.18763	756.923	-0.1975	756.923	-0.19379	756.923	-0.1947	756.923	-0.14499	756.923	-0.16153	756.923	-0.1817	756.923	-0.17345	756.923	-0.18936
757.888	-0.000253776	757.888	-0.00746	757.888	-0.01613	757.888	-0.03009	757.888	-0.07039	757.888	-0.10551	757.888	-0.15358	757.888	-0.18698	757.888	-0.1946	757.888	-0.19462	757.888	-0.1867	757.888	-0.19693	757.888	-0.19409	757.888	-0.19461	757.888	-0.14471	757.888	-0.16157	757.888	-0.18182	757.888	-0.17333	757.888	-0.18874
758.852	-0.000272255	758.852	-0.00794	758.852	-0.01611	758.852	-0.03007	758.852	-0.07026	758.852	-0.10554	758.852	-0.15343	758.852	-0.18732	758.852	-0.19534	758.852	-0.19531	758.852	-0.18716	758.852	-0.19708	758.852	-0.19527	758.852	-0.19524	758.852	-0.14527	758.852	-0.16147	758.852	-0.18242	758.852	-0.17433	758.852	-0.18815
759.816	-0.000320891	759.816	-0.00863	759.816	-0.01591	759.816	-0.03015	759.816	-0.07071	759.816	-0.10577	759.816	-0.15236	759.816	-0.18805	759.816	-0.19596	759.816	-0.19614	759.816	-0.18855	759.816	-0.19732	759.816	-0.19616	759.816	-0.1957	759.816	-0.14604	759.816	-0.16161	759.816	-0.18323	759.816	-0.17532	759.816	-0.18735
760.78	-0.000381743	760.78	-0.0092	760.78	-0.01545	760.78	-0.03019	760.78	-0.0713	760.78	-0.10587	760.78	-0.15036	760.78	-0.18842	760.78	-0.19543	760.78	-0.1958	760.78	-0.18929	760.78	-0.19693	760.78	-0.19591	760.78	-0.19505	760.78	-0.14648	760.78	-0.16208	760.78	-0.18367	760.78	-0.1751	760.78	-0.18601
761.744	-0.000442218	761.744	-0.00932	761.744	-0.01492	761.744	-0.03009	761.744	-0.07144	761.744	-0.10579	761.744	-0.14852	761.744	-0.1884	761.744	-0.19383	761.744	-0.19477	761.744	-0.18862	761.744	-0.19613	761.744	-0.19517	761.744	-0.19362	761.744	-0.1466	761.744	-0.16261	761.744	-0.18354	761.744	-0.17385	761.744	-0.1846
762.709	-0.000480365	762.709	-0.00898	762.709	-0.01456	762.709	-0.02987	762.709	-0.07071	762.709	-0.10541	762.709	-0.14749	762.709	-0.18795	762.709	-0.19184	762.709	-0.19407	762.709	-0.1868	762.709	-0.19495	762.709	-0.19476	762.709	-0.19234	762.709	-0.14607	762.709	-0.16229	762.709	-0.18255	762.709	-0.17227	762.709	-0.18365
763.673	-0.000468935	763.673	-0.00853	763.673	-0.01452	763.673	-0.0297	763.673	-0.06951	763.673	-0.10492	763.673	-0.14714	763.673	-0.18699	763.673	-0.19062	763.673	-0.19421	763.673	-0.18506	763.673	-0.19361	763.673	-0.19496	763.673	-0.19209	763.673	-0.14462	763.673	-0.16084	763.673	-0.18095	763.673	-0.17101	763.673	-0.18344
764.637	-0.000424878	764.637	-0.00828	764.637	-0.01492	764.637	-0.02975	764.637	-0.0687	764.637	-0.10483	764.637	-0.14705	764.637	-0.18579	764.637	-0.19103	764.637	-0.19487	764.637	-0.18467	764.637	-0.19299	764.637	-0.19558	764.637	-0.19313	764.637	-0.14274	764.637	-0.15912	764.637	-0.17972	764.637	-0.17048	764.637	-0.18385
765.601	-0.000407052	765.601	-0.00818	765.601	-0.01567	765.601	-0.02996	765.601	-0.06853	765.601	-0.10518	765.601	-0.14708	765.601	-0.18489	765.601	-0.1927	765.601	-0.19525	765.601	-0.18578	765.601	-0.19395	765.601	-0.19619	765.601	-0.19466	765.601	-0.14125	765.601	-0.15819	765.601	-0.17968	765.601	-0.17052	765.601	-0.18458
766.566	-0.000444965	766.566	-0.00801	766.566	-0.01638	766.566	-0.03007	766.566	-0.06832	766.566	-0.10526	766.566	-0.14718	766.566	-0.18437	766.566	-0.19404	766.566	-0.19446	766.566	-0.18707	766.566	-0.19578	766.566	-0.19612	766.566	-0.19539	766.566	-0.14038	766.566	-0.15805	766.566	-0.18031	766.566	-0.17029	766.566	-0.18519
767.53	-0.000505011	767.53	-0.00767	767.53	-0.01663	767.53	-0.02987	767.53	-0.0674	767.53	-0.10447	767.53	-0.1472	767.53	-0.18369	767.53	-0.19379	767.53	-0.19219	767.53	-0.18721	767.53	-0.19642	767.53	-0.1949	767.53	-0.19462	767.53	-0.13961	767.53	-0.15787	767.53	-0.18026	767.53	-0.16898	767.53	-0.18521
768.494	-0.000530453	768.494	-0.00735	768.494	-0.01631	768.494	-0.02945	768.494	-0.06605	768.494	-0.10335	768.494	-0.14709	768.494	-0.18248	768.494	-0.19229	768.494	-0.18936	768.494	-0.18629	768.494	-0.19478	768.494	-0.19309	768.494	-0.1929	768.494	-0.13865	768.494	-0.15716	768.494	-0.17901	768.494	-0.16678	768.494	-0.18438
769.458	-0.000511406	769.458	-0.0072	769.458	-0.01567	769.458	-0.02908	769.458	-0.0652	769.458	-0.10284	769.458	-0.14693	769.458	-0.18119	769.458	-0.19081	769.458	-0.18755	769.458	-0.18546	769.458	-0.19197	769.458	-0.19179	769.458	-0.19125	769.458	-0.1379	769.458	-0.15615	769.458	-0.17753	769.458	-0.16483	769.458	-0.18302
770.423	-0.00046981	770.423	-0.00723	770.423	-0.01498	770.423	-0.02896	770.423	-0.06538	770.423	-0.10302	770.423	-0.14663	770.423	-0.18055	770.423	-0.19009	770.423	-0.18742	770.423	-0.18526	770.423	-0.18987	770.423	-0.19133	770.423	-0.19004	770.423	-0.13788	770.423	-0.15512	770.423	-0.17695	770.423	-0.16411	770.423	-0.18187
771.387	-0.000405183	771.387	-0.00737	771.387	-0.01442	771.387	-0.02904	771.387	-0.0664	771.387	-0.10333	771.387	-0.14606	771.387	-0.18081	771.387	-0.19003	771.387	-0.18846	771.387	-0.1852	771.387	-0.18941	771.387	-0.19101	771.387	-0.18912	771.387	-0.13863	771.387	-0.15431	771.387	-0.17742	771.387	-0.16479	771.387	-0.18167
772.351	-0.000314048	772.351	-0.00758	772.351	-0.01422	772.351	-0.02912	772.351	-0.06773	772.351	-0.10353	772.351	-0.14536	772.351	-0.18162	772.351	-0.19044	772.351	-0.18999	772.351	-0.18482	772.351	-0.19047	772.351	-0.19049	772.351	-0.18858	772.351	-0.13977	772.351	-0.15404	772.351	-0.17828	772.351	-0.16643	772.351	-0.18251
773.315	-0.000227292	773.315	-0.00787	773.315	-0.01453	773.315	-0.02901	773.315	-0.06894	773.315	-0.10389	773.315	-0.14489	773.315	-0.18231	773.315	-0.19128	773.315	-0.19187	773.315	-0.18441	773.315	-0.1925	773.315	-0.19052	773.315	-0.18869	773.315	-0.14077	773.315	-0.15437	773.315	-0.1789	773.315	-0.16846	773.315	-0.18374
774.279	-0.00018038	774.279	-0.00819	774.279	-0.01519	774.279	-0.02879	774.279	-0.06972	774.279	-0.10435	774.279	-0.14475	774.279	-0.18233	774.279	-0.1921	774.279	-0.19377	774.279	-0.18442	774.279	-0.19461	774.279	-0.19185	774.279	-0.18917	774.279	-0.14122	774.279	-0.15468	774.279	-0.17905	774.279	-0.17025	774.279	-0.18438
775.244	-0.000182899	775.244	-0.00854	775.244	-0.0158	775.244	-0.02884	775.244	-0.07	775.244	-0.10455	775.244	-0.14499	775.244	-0.18191	775.244	-0.19259	775.244	-0.19486	775.244	-0.18514	775.244	-0.1959	775.244	-0.19421	775.244	-0.1896	775.244	-0.14122	775.244	-0.1545	775.244	-0.17898	775.244	-0.17145	775.244	-0.18413
776.208	-0.000232886	776.208	-0.00895	776.208	-0.0162	776.208	-0.02945	776.208	-0.07021	776.208	-0.10461	776.208	-0.14616	776.208	-0.18226	776.208	-0.19337	776.208	-0.19488	776.208	-0.18682	776.208	-0.19634	776.208	-0.19675	776.208	-0.19031	776.208	-0.14153	776.208	-0.15459	776.208	-0.17937	776.208	-0.17233	776.208	-0.18388
777.172	-0.000323754	777.172	-0.00934	777.172	-0.01659	777.172	-0.03053	777.172	-0.07091	777.172	-0.10508	777.172	-0.14886	777.172	-0.18437	777.172	-0.19527	777.172	-0.19462	777.172	-0.18942	777.172	-0.19681	777.172	-0.19888	777.172	-0.19198	777.172	-0.14274	777.172	-0.15616	777.172	-0.18081	777.172	-0.17336	777.172	-0.18475
778.136	-0.000420817	778.136	-0.00954	778.136	-0.01713	778.136	-0.0316	778.136	-0.07203	778.136	-0.10615	778.136	-0.15262	778.136	-0.18751	778.136	-0.19788	778.136	-0.19482	778.136	-0.19201	778.136	-0.19772	778.136	-0.20028	778.136	-0.19416	778.136	-0.1445	778.136	-0.159	778.136	-0.18296	778.136	-0.17455	778.136	-0.18694
779.101	-0.000452727	779.101	-0.00944	779.101	-0.01757	779.101	-0.03224	779.101	-0.07281	779.101	-0.10756	779.101	-0.15577	779.101	-0.18974	779.101	-0.19962	779.101	-0.19529	779.101	-0.1933	779.101	-0.19836	779.101	-0.20066	779.101	-0.19536	779.101	-0.14584	779.101	-0.16135	779.101	-0.18472	779.101	-0.17534	779.101	-0.18951
780.065	-0.000385079	780.065	-0.00915	780.065	-0.01751	780.065	-0.0324	780.065	-0.07272	780.065	-0.10907	780.065	-0.15671	780.065	-0.18988	780.065	-0.19954	780.065	-0.1955	780.065	-0.19297	780.065	-0.19799	780.065	-0.2001	780.065	-0.19488	780.065	-0.14638	780.065	-0.1619	780.065	-0.18523	780.065	-0.17532	780.065	-0.19146
781.029	-0.000274496	781.029	-0.00892	781.029	-0.01701	781.029	-0.03228	781.029	-0.072	781.029	-0.11046	781.029	-0.15529	781.029	-0.18863	781.029	-0.19814	781.029	-0.19551	781.029	-0.19172	781.029	-0.19702	781.029	-0.19918	781.029	-0.19373	781.029	-0.14647	781.029	-0.16112	781.029	-0.1846	781.029	-0.17455	781.029	-0.19239
781.993	-0.000182783	781.993	-0.00886	781.993	-0.01644	781.993	-0.03196	781.993	-0.07121	781.993	-0.11117	781.993	-0.15262	781.993	-0.18736	781.993	-0.19618	781.993	-0.19561	781.993	-0.19001	781.993	-0.19642	781.993	-0.19825	781.993	-0.19322	781.993	-0.14639	781.993	-0.16015	781.993	-0.18338	781.993	-0.17331	781.993	-0.19231
782.957	-0.000115924	782.957	-0.0089	782.957	-0.01607	782.957	-0.03144	782.957	-0.0706	782.957	-0.11083	782.957	-0.15018	782.957	-0.18689	782.957	-0.19391	782.957	-0.19581	782.957	-0.18788	782.957	-0.19657	782.957	-0.19713	782.957	-0.19359	782.957	-0.14598	782.957	-0.15939	782.957	-0.18202	782.957	-0.1721	782.957	-0.19126
783.922	-6.60907e-05	783.922	-0.0089	783.922	-0.01594	783.922	-0.0309	783.922	-0.07022	783.922	-0.11008	783.922	-0.14924	783.922	-0.18756	783.922	-0.19197	783.922	-0.19626	783.922	-0.18611	783.922	-0.19744	783.922	-0.19591	783.922	-0.19439	783.922	-0.14547	783.922	-0.15889	783.922	-0.18113	783.922	-0.17182	783.922	-0.18971
784.886	-4.23417e-05	784.886	-0.00881	784.886	-0.01603	784.886	-0.03075	784.886	-0.07045	784.886	-0.1101	784.886	-0.15019	784.886	-0.18932	784.886	-0.19175	784.886	-0.19745	784.886	-0.18612	784.886	-0.19912	784.886	-0.1954	784.886	-0.1955	784.886	-0.14563	784.886	-0.15918	784.886	-0.18159	784.886	-0.17312	784.886	-0.1886
785.85	-5.45813e-05	785.85	-0.00869	785.85	-0.01621	785.85	-0.03123	785.85	-0.07161	785.85	-0.11105	785.85	-0.15219	785.85	-0.19128	785.85	-0.1939	785.85	-0.19933	785.85	-0.18822	785.85	-0.20147	785.85	-0.19614	785.85	-0.19697	785.85	-0.1468	785.85	-0.16058	785.85	-0.18369	785.85	-0.17552	785.85	-0.18852
786.814	-0.000116917	786.814	-0.00864	786.814	-0.01629	786.814	-0.03219	786.814	-0.0733	786.814	-0.11186	786.814	-0.15374	786.814	-0.19195	786.814	-0.19714	786.814	-0.20083	786.814	-0.19097	786.814	-0.20359	786.814	-0.1975	786.814	-0.19844	786.814	-0.1482	786.814	-0.16239	786.814	-0.18649	786.814	-0.17756	786.814	-0.18895
787.779	-0.000221501	787.779	-0.00867	787.779	-0.01617	787.779	-0.03314	787.779	-0.07445	787.779	-0.11165	787.779	-0.154	787.779	-0.19072	787.779	-0.19941	787.779	-0.20089	787.779	-0.19277	787.779	-0.20445	787.779	-0.1983	787.779	-0.19942	787.779	-0.14873	787.779	-0.16351	787.779	-0.18835	787.779	-0.1782	787.779	-0.18883
788.743	-0.000310909	788.743	-0.00872	788.743	-0.01602	788.743	-0.03366	788.743	-0.07442	788.743	-0.11073	788.743	-0.15341	788.743	-0.18875	788.743	-0.19983	788.743	-0.19978	788.743	-0.1933	788.743	-0.20394	788.743	-0.19815	788.743	-0.2	788.743	-0.14826	788.743	-0.16384	788.743	-0.18847	788.743	-0.17773	788.743	-0.18777
789.707	-0.000341799	789.707	-0.00868	789.707	-0.01604	789.707	-0.0337	789.707	-0.07378	789.707	-0.10988	789.707	-0.15278	789.707	-0.18755	789.707	-0.19906	789.707	-0.19856	789.707	-0.19297	789.707	-0.20269	789.707	-0.19765	789.707	-0.20068	789.707	-0.14765	789.707	-0.16415	789.707	-0.1874	789.707	-0.17713	789.707	-0.18642
790.671	-0.000315755	790.671	-0.00847	790.671	-0.01623	790.671	-0.03355	790.671	-0.0736	790.671	-0.10949	790.671	-0.15249	790.671	-0.1874	790.671	-0.19804	790.671	-0.19776	790.671	-0.19198	790.671	-0.20115	790.671	-0.19746	790.671	-0.20152	790.671	-0.14758	790.671	-0.16467	790.671	-0.18606	790.671	-0.17687	790.671	-0.1857
791.636	-0.000255038	791.636	-0.00812	791.636	-0.01631	791.636	-0.0334	791.636	-0.07413	791.636	-0.10951	791.636	-0.15253	791.636	-0.18742	791.636	-0.19714	791.636	-0.19707	791.636	-0.19053	791.636	-0.19951	791.636	-0.19752	791.636	-0.20184	791.636	-0.14801	791.636	-0.16449	791.636	-0.18465	791.636	-0.17668	791.636	-0.18593
792.6	-0.000192553	792.6	-0.00772	792.6	-0.01615	792.6	-0.03308	792.6	-0.07451	792.6	-0.10969	792.6	-0.15263	792.6	-0.18684	792.6	-0.19612	792.6	-0.19603	792.6	-0.18915	792.6	-0.19802	792.6	-0.19728	792.6	-0.20066	792.6	-0.14833	792.6	-0.16262	792.6	-0.18256	792.6	-0.17592	792.6	-0.18645
793.564	-0.00015218	793.564	-0.00733	793.564	-0.01588	793.564	-0.03226	793.564	-0.07386	793.564	-0.10939	793.564	-0.15225	793.564	-0.18548	793.564	-0.19444	793.564	-0.19432	793.564	-0.18784	793.564	-0.19675	793.564	-0.19608	793.564	-0.19739	793.564	-0.14804	793.564	-0.15925	793.564	-0.1795	793.564	-0.1741	793.564	-0.18615
794.528	-0.000128754	794.528	-0.00698	794.528	-0.01563	794.528	-0.03097	794.528	-0.07227	794.528	-0.10798	794.528	-0.15089	794.528	-0.18357	794.528	-0.19186	794.528	-0.19198	794.528	-0.18587	794.528	-0.19523	794.528	-0.19377	794.528	-0.19267	794.528	-0.1471	794.528	-0.15576	794.528	-0.17638	794.528	-0.17131	794.528	-0.18439
795.493	-0.000102984	795.493	-0.00671	795.493	-0.01542	795.493	-0.02975	795.493	-0.07064	795.493	-0.10565	795.493	-0.14891	795.493	-0.18156	795.493	-0.18906	795.493	-0.18969	795.493	-0.18308	795.493	-0.19302	795.493	-0.19098	795.493	-0.18832	795.493	-0.1458	795.493	-0.15361	795.493	-0.1748	795.493	-0.16851	795.493	-0.1817
796.457	-7.4575e-05	796.457	-0.0066	796.457	-0.01522	796.457	-0.02916	796.457	-0.06959	796.457	-0.10337	796.457	-0.14721	796.457	-0.17984	796.457	-0.18705	796.457	-0.18847	796.457	-0.18061	796.457	-0.19036	796.457	-0.18875	796.457	-0.18582	796.457	-0.14421	796.457	-0.15313	796.457	-0.1753	796.457	-0.16669	796.457	-0.1793
797.421	-6.09879e-05	797.421	-0.00664	797.421	-0.01506	797.421	-0.02919	797.421	-0.06875	797.421	-0.10167	797.421	-0.14598	797.421	-0.17818	797.421	-0.18582	797.421	-0.1883	797.421	-0.17918	797.421	-0.18774	797.421	-0.18743	797.421	-0.18469	797.421	-0.14201	797.421	-0.15323	797.421	-0.17641	797.421	-0.16575	797.421	-0.17793
798.385	-6.93196e-05	798.385	-0.00679	798.385	-0.01489	798.385	-0.02935	798.385	-0.06713	798.385	-0.10017	798.385	-0.14447	798.385	-0.17583	798.385	-0.18393	798.385	-0.18753	798.385	-0.17763	798.385	-0.18479	798.385	-0.18612	798.385	-0.18288	798.385	-0.13881	798.385	-0.15225	798.385	-0.17575	798.385	-0.16446	798.385	-0.17711
799.35	-8.99487e-05	799.35	-0.00684	799.35	-0.01452	799.35	-0.02908	799.35	-0.06414	799.35	-0.09827	799.35	-0.14204	799.35	-0.17229	799.35	-0.18008	799.35	-0.18439	799.35	-0.17422	799.35	-0.18062	799.35	-0.18352	799.35	-0.17911	799.35	-0.13476	799.35	-0.14935	799.35	-0.17211	799.35	-0.16176	799.35	-0.17548
800.314	-0.000108574	800.314	-0.00667	800.314	-0.01379	800.314	-0.02825	800.314	-0.06026	800.314	-0.09593	800.314	-0.13898	800.314	-0.16782	800.314	-0.17459	800.314	-0.17895	800.314	-0.16911	800.314	-0.17501	800.314	-0.17925	800.314	-0.1743	800.314	-0.13054	800.314	-0.1451	800.314	-0.16633	800.314	-0.15772	800.314	-0.17198
801.278	-0.000129297	801.278	-0.00636	801.278	-0.01274	801.278	-0.02713	801.278	-0.0567	801.278	-0.09332	801.278	-0.13563	801.278	-0.16285	801.278	-0.16877	801.278	-0.17289	801.278	-0.1643	801.278	-0.1689	801.278	-0.17412	801.278	-0.17008	801.278	-0.12661	801.278	-0.14068	801.278	-0.16016	801.278	-0.15316	801.278	-0.16687
802.242	-0.000158537	802.242	-0.00612	802.242	-0.01167	802.242	-0.02598	802.242	-0.05443	802.242	-0.09031	802.242	-0.1314	802.242	-0.15753	802.242	-0.16337	802.242	-0.16758	802.242	-0.16122	802.242	-0.16333	802.242	-0.16929	802.242	-0.16675	802.242	-0.12298	802.242	-0.13679	802.242	-0.15481	802.242	-0.14873	802.242	-0.16158
803.206	-0.000164862	803.206	-0.00609	803.206	-0.01095	803.206	-0.02484	803.206	-0.0534	803.206	-0.08687	803.206	-0.12544	803.206	-0.15222	803.206	-0.1584	803.206	-0.16308	803.206	-0.15921	803.206	-0.15858	803.206	-0.16529	803.206	-0.16318	803.206	-0.11944	803.206	-0.13349	803.206	-0.15049	803.206	-0.14466	803.206	-0.15748
804.171	-0.000117658	804.171	-0.00621	804.171	-0.01085	804.171	-0.02365	804.171	-0.05283	804.171	-0.08367	804.171	-0.11822	804.171	-0.14787	804.171	-0.15414	804.171	-0.15914	804.171	-0.15688	804.171	-0.1545	804.171	-0.16177	804.171	-0.15863	804.171	-0.11585	804.171	-0.13071	804.171	-0.14693	804.171	-0.14102	804.171	-0.15455
805.135	-6.60135e-05	805.135	-0.00638	805.135	-0.01139	805.135	-0.02251	805.135	-0.05217	805.135	-0.0815	805.135	-0.11172	805.135	-0.14521	805.135	-0.15121	805.135	-0.15597	805.135	-0.15403	805.135	-0.15135	805.135	-0.15803	805.135	-0.15391	805.135	-0.11216	805.135	-0.12845	805.135	-0.14381	805.135	-0.13776	805.135	-0.15151
806.099	-6.63375e-05	806.099	-0.00658	806.099	-0.01228	806.099	-0.02169	806.099	-0.05165	806.099	-0.08057	806.099	-0.10802	806.099	-0.14405	806.099	-0.1498	806.099	-0.15407	806.099	-0.15177	806.099	-0.14979	806.099	-0.15391	806.099	-0.1508	806.099	-0.10863	806.099	-0.12666	806.099	-0.14118	806.099	-0.13483	806.099	-0.14773
807.063	-0.000144073	807.063	-0.00684	807.063	-0.01305	807.063	-0.02128	807.063	-0.05162	807.063	-0.08036	807.063	-0.1077	807.063	-0.14361	807.063	-0.14906	807.063	-0.15336	807.063	-0.15063	807.063	-0.14964	807.063	-0.14993	807.063	-0.15027	807.063	-0.10571	807.063	-0.12483	807.063	-0.1392	807.063	-0.13227	807.063	-0.14406
808.028	-0.000276721	808.028	-0.00699	808.028	-0.01318	808.028	-0.02098	808.028	-0.05175	808.028	-0.08006	808.028	-0.10924	808.028	-0.14313	808.028	-0.14778	808.028	-0.15294	808.028	-0.14947	808.028	-0.14933	808.028	-0.14666	808.028	-0.15118	808.028	-0.10359	808.028	-0.12213	808.028	-0.13744	808.028	-0.13003	808.028	-0.14151
808.992	-0.000337033	808.992	-0.00678	808.992	-0.01246	808.992	-0.02039	808.992	-0.05138	808.992	-0.0791	808.992	-0.11018	808.992	-0.14206	808.992	-0.14543	808.992	-0.15171	808.992	-0.14657	808.992	-0.14739	808.992	-0.14434	808.992	-0.15096	808.992	-0.10209	808.992	-0.11825	808.992	-0.13513	808.992	-0.12786	808.992	-0.13976
809.956	-0.000275804	809.956	-0.00624	809.956	-0.01113	809.956	-0.01945	809.956	-0.05035	809.956	-0.07749	809.956	-0.10917	809.956	-0.14005	809.956	-0.14252	809.956	-0.14926	809.956	-0.14172	809.956	-0.14431	809.956	-0.14314	809.956	-0.14803	809.956	-0.10118	809.956	-0.11416	809.956	-0.13221	809.956	-0.12584	809.956	-0.1379
810.92	-0.000182318	810.92	-0.00569	810.92	-0.00984	810.92	-0.01846	810.92	-0.049	810.92	-0.0758	810.92	-0.10687	810.92	-0.13718	810.92	-0.13997	810.92	-0.14608	810.92	-0.13665	810.92	-0.14205	810.92	-0.14313	810.92	-0.14338	810.92	-0.10099	810.92	-0.11146	810.92	-0.12968	810.92	-0.12431	810.92	-0.13577
811.885	-0.000121971	811.885	-0.00547	811.885	-0.00919	811.885	-0.01778	811.885	-0.04776	811.885	-0.07454	811.885	-0.10488	811.885	-0.13399	811.885	-0.13815	811.885	-0.14311	811.885	-0.13311	811.885	-0.14175	811.885	-0.14367	811.885	-0.13948	811.885	-0.10112	811.885	-0.11088	811.885	-0.12836	811.885	-0.12318	811.885	-0.13393
812.849	-9.79647e-05	812.849	-0.00568	812.849	-0.00941	812.849	-0.01768	812.849	-0.04697	812.849	-0.07363	812.849	-0.10408	812.849	-0.13124	812.849	-0.13666	812.849	-0.14114	812.849	-0.13121	812.849	-0.14265	812.849	-0.14362	812.849	-0.13781	812.849	-0.1006	812.849	-0.11185	812.849	-0.12793	812.849	-0.12175	812.849	-0.13268
813.813	-0.000103933	813.813	-0.00618	813.813	-0.01027	813.813	-0.01832	813.813	-0.04699	813.813	-0.07271	813.813	-0.10449	813.813	-0.12969	813.813	-0.13501	813.813	-0.14048	813.813	-0.13014	813.813	-0.14324	813.813	-0.14247	813.813	-0.13824	813.813	-0.09906	813.813	-0.11341	813.813	-0.12748	813.813	-0.11966	813.813	-0.13182
814.777	-0.000136536	814.777	-0.00665	814.777	-0.0112	814.777	-0.01948	814.777	-0.04757	814.777	-0.07171	814.777	-0.10561	814.777	-0.12965	814.777	-0.13338	814.777	-0.14091	814.777	-0.1296	814.777	-0.14278	814.777	-0.14087	814.777	-0.13981	814.777	-0.09729	814.777	-0.11475	814.777	-0.1264	814.777	-0.11783	814.777	-0.13121
815.741	-0.000170733	815.741	-0.00683	815.741	-0.01169	815.741	-0.02047	815.741	-0.04762	815.741	-0.07098	815.741	-0.10639	815.741	-0.13046	815.741	-0.13261	815.741	-0.14172	815.741	-0.12997	815.741	-0.14133	815.741	-0.13959	815.741	-0.14157	815.741	-0.09628	815.741	-0.11502	815.741	-0.12474	815.741	-0.11755	815.741	-0.13075
816.706	-0.000162234	816.706	-0.00673	816.706	-0.01165	816.706	-0.02079	816.706	-0.04643	816.706	-0.07087	816.706	-0.10577	816.706	-0.13085	816.706	-0.13357	816.706	-0.14217	816.706	-0.13123	816.706	-0.13942	816.706	-0.13873	816.706	-0.14278	816.706	-0.09615	816.706	-0.11378	816.706	-0.12324	816.706	-0.11919	816.706	-0.13025
817.67	-0.000116667	817.67	-0.00664	817.67	-0.01141	817.67	-0.02096	817.67	-0.04519	817.67	-0.07166	817.67	-0.10414	817.67	-0.13054	817.67	-0.13664	817.67	-0.1424	817.67	-0.13302	817.67	-0.1381	817.67	-0.1385	817.67	-0.14337	817.67	-0.09676	817.67	-0.11208	817.67	-0.12344	817.67	-0.12232	817.67	-0.13001
818.634	-8.72538e-05	818.634	-0.00675	818.634	-0.01141	818.634	-0.02192	818.634	-0.04605	818.634	-0.07343	818.634	-0.10376	818.634	-0.1309	818.634	-0.14133	818.634	-0.14348	818.634	-0.1354	818.634	-0.13885	818.634	-0.13985	818.634	-0.14426	818.634	-0.09845	818.634	-0.11221	818.634	-0.12671	818.634	-0.12651	818.634	-0.13115
819.598	-9.74651e-05	819.598	-0.00701	819.598	-0.01192	819.598	-0.02373	819.598	-0.04982	819.598	-0.07593	819.598	-0.10659	819.598	-0.13335	819.598	-0.14623	819.598	-0.14649	819.598	-0.13903	819.598	-0.14216	819.598	-0.14338	819.598	-0.14645	819.598	-0.10158	819.598	-0.11534	819.598	-0.13243	819.598	-0.13135	819.598	-0.13455
820.563	-0.000126425	820.563	-0.00735	820.563	-0.01291	820.563	-0.02532	820.563	-0.05505	820.563	-0.07853	820.563	-0.11214	820.563	-0.13765	820.563	-0.15005	820.563	-0.15136	820.563	-0.14411	820.563	-0.14699	820.563	-0.14821	820.563	-0.14981	820.563	-0.10581	820.563	-0.1202	820.563	-0.13826	820.563	-0.13591	820.563	-0.13971
821.527	-0.000123911	821.527	-0.00784	821.527	-0.01399	821.527	-0.02591	821.527	-0.05957	821.527	-0.08117	821.527	-0.11813	821.527	-0.14263	821.527	-0.15305	821.527	-0.15707	821.527	-0.15005	821.527	-0.15203	821.527	-0.15318	821.527	-0.15342	821.527	-0.11065	821.527	-0.12478	821.527	-0.14289	821.527	-0.13941	821.527	-0.14542
822.491	-8.32334e-05	822.491	-0.00847	822.491	-0.01478	822.491	-0.02618	822.491	-0.06258	822.491	-0.08469	822.491	-0.12318	822.491	-0.14813	822.491	-0.15692	822.491	-0.16264	822.491	-0.15619	822.491	-0.15724	822.491	-0.15849	822.491	-0.15712	822.491	-0.11621	822.491	-0.12876	822.491	-0.14765	822.491	-0.14256	822.491	-0.15124
823.455	-4.95072e-05	823.455	-0.00896	823.455	-0.01523	823.455	-0.02717	823.455	-0.06482	823.455	-0.08994	823.455	-0.12769	823.455	-0.15494	823.455	-0.16266	823.455	-0.16785	823.455	-0.16231	823.455	-0.16334	823.455	-0.16504	823.455	-0.16161	823.455	-0.12256	823.455	-0.13316	823.455	-0.1542	823.455	-0.14694	823.455	-0.15764
824.42	-4.01319e-05	824.42	-0.00899	824.42	-0.01562	824.42	-0.02888	824.42	-0.06705	824.42	-0.0965	824.42	-0.13235	824.42	-0.16292	824.42	-0.16936	824.42	-0.17285	824.42	-0.16813	824.42	-0.17024	824.42	-0.17248	824.42	-0.16717	824.42	-0.12879	824.42	-0.1382	824.42	-0.16169	824.42	-0.15294	824.42	-0.16454
825.384	-4.59462e-05	825.384	-0.00874	825.384	-0.01613	825.384	-0.03047	825.384	-0.06926	825.384	-0.10275	825.384	-0.13706	825.384	-0.1705	825.384	-0.17555	825.384	-0.17774	825.384	-0.17328	825.384	-0.17697	825.384	-0.17927	825.384	-0.17314	825.384	-0.13365	825.384	-0.143	825.384	-0.16765	825.384	-0.15913	825.384	-0.17094
826.348	-5.97764e-05	826.348	-0.00867	826.348	-0.01683	826.348	-0.03153	826.348	-0.07109	826.348	-0.10731	826.348	-0.14164	826.348	-0.17652	826.348	-0.18105	826.348	-0.18259	826.348	-0.17786	826.348	-0.18299	826.348	-0.18479	826.348	-0.17895	826.348	-0.13711	826.348	-0.14726	826.348	-0.17116	826.348	-0.16399	826.348	-0.17617
827.312	-9.09945e-05	827.312	-0.00907	827.312	-0.01773	827.312	-0.03242	827.312	-0.07254	827.312	-0.11009	827.312	-0.14619	827.312	-0.18136	827.312	-0.1867	827.312	-0.1875	827.312	-0.18249	827.312	-0.18871	827.312	-0.18996	827.312	-0.18476	827.312	-0.14037	827.312	-0.15171	827.312	-0.1737	827.312	-0.16759	827.312	-0.18066
828.277	-0.000163875	828.277	-0.00979	828.277	-0.01879	828.277	-0.03355	828.277	-0.0741	828.277	-0.11196	828.277	-0.15061	828.277	-0.18591	828.277	-0.19252	828.277	-0.19235	828.277	-0.18739	828.277	-0.19457	828.277	-0.19566	828.277	-0.19065	828.277	-0.14442	828.277	-0.15692	828.277	-0.17714	828.277	-0.17107	828.277	-0.18504
829.241	-0.000286329	829.241	-0.01049	829.241	-0.01982	829.241	-0.03489	829.241	-0.07628	829.241	-0.11387	829.241	-0.15455	829.241	-0.19022	829.241	-0.19745	829.241	-0.19686	829.241	-0.19208	829.241	-0.20031	829.241	-0.2014	829.241	-0.19594	829.241	-0.14905	829.241	-0.16253	829.241	-0.18207	829.241	-0.17512	829.241	-0.18927
830.205	-0.000407409	830.205	-0.01099	830.205	-0.02053	830.205	-0.03619	830.205	-0.07902	830.205	-0.11627	830.205	-0.15796	830.205	-0.19372	830.205	-0.20086	830.205	-0.20097	830.205	-0.19617	830.205	-0.20527	830.205	-0.20601	830.205	-0.19985	830.205	-0.1535	830.205	-0.16765	830.205	-0.18782	830.205	-0.17943	830.205	-0.19297
831.169	-0.000453305	831.169	-0.01128	831.169	-0.02081	831.169	-0.03737	831.169	-0.08153	831.169	-0.11893	831.169	-0.16113	831.169	-0.19616	831.169	-0.20336	831.169	-0.20481	831.169	-0.19972	831.169	-0.20897	831.169	-0.20901	831.169	-0.20229	831.169	-0.15723	831.169	-0.17167	831.169	-0.1932	831.169	-0.18326	831.169	-0.19609
832.134	-0.000411407	832.134	-0.01143	832.134	-0.02078	832.134	-0.0384	832.134	-0.08301	832.134	-0.12125	832.134	-0.16403	832.134	-0.19774	832.134	-0.2058	832.134	-0.20831	832.134	-0.20271	832.134	-0.2113	832.134	-0.21081	832.134	-0.20382	832.134	-0.16002	832.134	-0.17432	832.134	-0.19702	832.134	-0.18609	832.134	-0.19874
833.098	-0.000327169	833.098	-0.01151	833.098	-0.02065	833.098	-0.03918	833.098	-0.08348	833.098	-0.12296	833.098	-0.16633	833.098	-0.19891	833.098	-0.20821	833.098	-0.21106	833.098	-0.20476	833.098	-0.21262	833.098	-0.21211	833.098	-0.20512	833.098	-0.16192	833.098	-0.17575	833.098	-0.19883	833.098	-0.18797	833.098	-0.2009
834.062	-0.000247382	834.062	-0.01159	834.062	-0.02055	834.062	-0.03965	834.062	-0.08372	834.062	-0.12447	834.062	-0.16802	834.062	-0.20024	834.062	-0.21024	834.062	-0.21283	834.062	-0.20581	834.062	-0.21368	834.062	-0.21344	834.062	-0.20678	834.062	-0.16313	834.062	-0.17663	834.062	-0.19941	834.062	-0.18947	834.062	-0.20262
835.026	-0.000196006	835.026	-0.0117	835.026	-0.02055	835.026	-0.0399	835.026	-0.0843	835.026	-0.12627	835.026	-0.16957	835.026	-0.20205	835.026	-0.21193	835.026	-0.21377	835.026	-0.20651	835.026	-0.2151	835.026	-0.21486	835.026	-0.20898	835.026	-0.16396	835.026	-0.17761	835.026	-0.20011	835.026	-0.19108	835.026	-0.20414
835.99	-0.00017903	835.99	-0.01181	835.99	-0.02065	835.99	-0.04002	835.99	-0.08502	835.99	-0.12814	835.99	-0.17117	835.99	-0.2039	835.99	-0.21336	835.99	-0.21415	835.99	-0.2074	835.99	-0.21653	835.99	-0.21592	835.99	-0.21119	835.99	-0.16451	835.99	-0.17855	835.99	-0.20149	835.99	-0.19258	835.99	-0.20551
836.955	-0.000192658	836.955	-0.01192	836.955	-0.02079	836.955	-0.03991	836.955	-0.08545	836.955	-0.12937	836.955	-0.17259	836.955	-0.20499	836.955	-0.21421	836.955	-0.21421	836.955	-0.20837	836.955	-0.21709	836.955	-0.21609	836.955	-0.21265	836.955	-0.16482	836.955	-0.17881	836.955	-0.20307	836.955	-0.19338	836.955	-0.20651
837.919	-0.000225253	837.919	-0.01203	837.919	-0.02088	837.919	-0.0395	837.919	-0.08553	837.919	-0.12969	837.919	-0.17356	837.919	-0.20509	837.919	-0.21417	837.919	-0.21422	837.919	-0.20899	837.919	-0.21651	837.919	-0.21552	837.919	-0.21333	837.919	-0.16514	837.919	-0.17842	837.919	-0.20429	837.919	-0.19334	837.919	-0.20704
838.883	-0.000258797	838.883	-0.01212	838.883	-0.02083	838.883	-0.03889	838.883	-0.0855	838.883	-0.12935	838.883	-0.17391	838.883	-0.20478	838.883	-0.21346	838.883	-0.21423	838.883	-0.20912	838.883	-0.21536	838.883	-0.2148	838.883	-0.21377	838.883	-0.16562	838.883	-0.17816	838.883	-0.20489	838.883	-0.193	838.883	-0.20731
839.847	-0.000277338	839.847	-0.01202	839.847	-0.02056	839.847	-0.03824	839.847	-0.08538	839.847	-0.1285	839.847	-0.17318	839.847	-0.20439	839.847	-0.21246	839.847	-0.21382	839.847	-0.20866	839.847	-0.21411	839.847	-0.21411	839.847	-0.21411	839.847	-0.16588	839.847	-0.17848	839.847	-0.20448	839.847	-0.19277	839.847	-0.20741
840.812	-0.000276045	840.812	-0.01162	840.812	-0.02008	840.812	-0.03753	840.812	-0.085	840.812	-0.127	840.812	-0.17105	840.812	-0.20352	840.812	-0.21128	840.812	-0.21252	840.812	-0.20731	840.812	-0.21255	840.812	-0.21298	840.812	-0.21364	840.812	-0.16539	840.812	-0.17883	840.812	-0.20251	840.812	-0.19243	840.812	-0.20695
841.776	-0.000261538	841.776	-0.01099	841.776	-0.01951	841.776	-0.03672	841.776	-0.08433	841.776	-0.12497	841.776	-0.16815	841.776	-0.20181	841.776	-0.20982	841.776	-0.21056	841.776	-0.20504	841.776	-0.21037	841.776	-0.21118	841.776	-0.21192	841.776	-0.16418	841.776	-0.17847	841.776	-0.19922	841.776	-0.19157	841.776	-0.2056
842.74	-0.000245702	842.74	-0.01039	842.74	-0.01905	842.74	-0.03594	842.74	-0.0836	842.74	-0.12308	842.74	-0.16576	842.74	-0.19962	842.74	-0.20818	842.74	-0.2087	842.74	-0.20245	842.74	-0.20795	842.74	-0.20919	842.74	-0.20953	842.74	-0.16286	842.74	-0.17736	842.74	-0.19588	842.74	-0.19014	842.74	-0.2036
843.704	-0.000238618	843.704	-0.01001	843.704	-0.01882	843.704	-0.03547	843.704	-0.08293	843.704	-0.12189	843.704	-0.16457	843.704	-0.19764	843.704	-0.20662	843.704	-0.20727	843.704	-0.20038	843.704	-0.206	843.704	-0.20762	843.704	-0.20748	843.704	-0.16179	843.704	-0.17602	843.704	-0.1937	843.704	-0.18853	843.704	-0.20145
844.668	-0.000246807	844.668	-0.00985	844.668	-0.01875	844.668	-0.03543	844.668	-0.08227	844.668	-0.1214	844.668	-0.16415	844.668	-0.19614	844.668	-0.20524	844.668	-0.20592	844.668	-0.19915	844.668	-0.20492	844.668	-0.20655	844.668	-0.20613	844.668	-0.16078	844.668	-0.17475	844.668	-0.1928	844.668	-0.18707	844.668	-0.19945
845.633	-0.000274875	845.633	-0.00976	845.633	-0.01872	845.633	-0.03558	845.633	-0.08149	845.633	-0.12115	845.633	-0.16383	845.633	-0.195	845.633	-0.20395	845.633	-0.2043	845.633	-0.19851	845.633	-0.20458	845.633	-0.20557	845.633	-0.20516	845.633	-0.15965	845.633	-0.1735	845.633	-0.19248	845.633	-0.18584	845.633	-0.19763
846.597	-0.000322964	846.597	-0.0096	846.597	-0.01865	846.597	-0.03557	846.597	-0.08058	846.597	-0.12074	846.597	-0.16338	846.597	-0.1941	846.597	-0.2026	846.597	-0.20255	846.597	-0.198	846.597	-0.20455	846.597	-0.20438	846.597	-0.20411	846.597	-0.15852	846.597	-0.1722	846.597	-0.19207	846.597	-0.18472	846.597	-0.19605
847.561	-0.000376868	847.561	-0.0093	847.561	-0.01847	847.561	-0.0352	847.561	-0.07961	847.561	-0.12003	847.561	-0.16272	847.561	-0.19326	847.561	-0.20097	847.561	-0.201	847.561	-0.19722	847.561	-0.20425	847.561	-0.20281	847.561	-0.20273	847.561	-0.15749	847.561	-0.17079	847.561	-0.19126	847.561	-0.18337	847.561	-0.19466
848.525	-0.000406652	848.525	-0.0089	848.525	-0.01807	848.525	-0.03452	848.525	-0.07867	848.525	-0.11905	848.525	-0.16157	848.525	-0.1921	848.525	-0.19893	848.525	-0.19963	848.525	-0.19595	848.525	-0.20319	848.525	-0.20083	848.525	-0.20089	848.525	-0.15624	848.525	-0.16914	848.525	-0.18986	848.525	-0.18145	848.525	-0.19321
849.49	-0.000393067	849.49	-0.0085	849.49	-0.01742	849.49	-0.03372	849.49	-0.07783	849.49	-0.11792	849.49	-0.15979	849.49	-0.19036	849.49	-0.19668	849.49	-0.19832	849.49	-0.19433	849.49	-0.20129	849.49	-0.19857	849.49	-0.19863	849.49	-0.1545	849.49	-0.16725	849.49	-0.18784	849.49	-0.17901	849.49	-0.19137
850.454	-0.00035322	850.454	-0.00815	850.454	-0.01665	850.454	-0.03295	850.454	-0.07714	850.454	-0.1168	850.454	-0.1578	850.454	-0.18829	850.454	-0.19467	850.454	-0.19707	850.454	-0.19273	850.454	-0.19896	850.454	-0.1964	850.454	-0.19627	850.454	-0.15241	850.454	-0.16535	850.454	-0.18549	850.454	-0.17658	850.454	-0.18915
851.418	-0.000319617	851.418	-0.00787	851.418	-0.01603	851.418	-0.03228	851.418	-0.07655	851.418	-0.11571	851.418	-0.15612	851.418	-0.18644	851.418	-0.19307	851.418	-0.19579	851.418	-0.19136	851.418	-0.19676	851.418	-0.19463	851.418	-0.19416	851.418	-0.15037	851.418	-0.16369	851.418	-0.18326	851.418	-0.17469	851.418	-0.18693
852.382	-0.000304903	852.382	-0.00761	852.382	-0.0157	852.382	-0.0317	852.382	-0.07592	852.382	-0.11451	852.382	-0.15474	852.382	-0.18501	852.382	-0.19158	852.382	-0.19414	852.382	-0.19001	852.382	-0.19481	852.382	-0.19318	852.382	-0.19243	852.382	-0.14862	852.382	-0.16229	852.382	-0.18142	852.382	-0.17344	852.382	-0.18504
853.347	-0.000299558	853.347	-0.00732	853.347	-0.01559	853.347	-0.03124	853.347	-0.07505	853.347	-0.11313	853.347	-0.15332	853.347	-0.18374	853.347	-0.18987	853.347	-0.19186	853.347	-0.1883	853.347	-0.1929	853.347	-0.1917	853.347	-0.19089	853.347	-0.14709	853.347	-0.16095	853.347	-0.17992	853.347	-0.17243	853.347	-0.18356
854.311	-0.000293754	854.311	-0.00703	854.311	-0.01555	854.311	-0.03089	854.311	-0.07394	854.311	-0.11164	854.311	-0.15178	854.311	-0.1823	854.311	-0.18806	854.311	-0.18926	854.311	-0.18616	854.311	-0.19087	854.311	-0.19002	854.311	-0.18935	854.311	-0.14565	854.311	-0.15957	854.311	-0.17853	854.311	-0.17125	854.311	-0.18231
855.275	-0.000290578	855.275	-0.00684	855.275	-0.01547	855.275	-0.03062	855.275	-0.07283	855.275	-0.1102	855.275	-0.15031	855.275	-0.18067	855.275	-0.18653	855.275	-0.18704	855.275	-0.18388	855.275	-0.18888	855.275	-0.18822	855.275	-0.18771	855.275	-0.14435	855.275	-0.15826	855.275	-0.17709	855.275	-0.16985	855.275	-0.18115
856.239	-0.000295415	856.239	-0.00684	856.239	-0.0153	856.239	-0.0304	856.239	-0.07206	856.239	-0.10903	856.239	-0.14906	856.239	-0.17894	856.239	-0.18541	856.239	-0.18564	856.239	-0.18175	856.239	-0.18717	856.239	-0.18644	856.239	-0.18602	856.239	-0.14331	856.239	-0.15717	856.239	-0.17551	856.239	-0.16853	856.239	-0.18004
857.204	-0.00030354	857.204	-0.00698	857.204	-0.01502	857.204	-0.03017	857.204	-0.07173	857.204	-0.10828	857.204	-0.148	857.204	-0.17722	857.204	-0.18438	857.204	-0.18482	857.204	-0.1799	857.204	-0.18579	857.204	-0.1847	857.204	-0.18444	857.204	-0.1426	857.204	-0.15631	857.204	-0.1738	857.204	-0.16758	857.204	-0.1789
858.168	-0.000306033	858.168	-0.00711	858.168	-0.01464	858.168	-0.02989	858.168	-0.07154	858.168	-0.10784	858.168	-0.14701	858.168	-0.17552	858.168	-0.1831	858.168	-0.18395	858.168	-0.17836	858.168	-0.18451	858.168	-0.18306	858.168	-0.18308	858.168	-0.14206	858.168	-0.15546	858.168	-0.17203	858.168	-0.16692	858.168	-0.17751
859.132	-0.000301632	859.132	-0.00713	859.132	-0.01423	859.132	-0.02955	859.132	-0.07103	859.132	-0.10734	859.132	-0.14598	859.132	-0.17387	859.132	-0.1815	859.132	-0.1825	859.132	-0.177	859.132	-0.18303	859.132	-0.18159	859.132	-0.18184	859.132	-0.14132	859.132	-0.15432	859.132	-0.1703	859.132	-0.16614	859.132	-0.17568
860.096	-0.000294912	860.096	-0.00704	860.096	-0.01387	860.096	-0.02915	860.096	-0.07006	860.096	-0.10643	860.096	-0.14475	860.096	-0.17237	860.096	-0.17979	860.096	-0.18047	860.096	-0.17565	860.096	-0.18132	860.096	-0.18036	860.096	-0.1805	860.096	-0.14006	860.096	-0.15277	860.096	-0.16872	860.096	-0.16488	860.096	-0.17356
861.061	-0.00028845	861.061	-0.00692	861.061	-0.01365	861.061	-0.02875	861.061	-0.06895	861.061	-0.10516	861.061	-0.14327	861.061	-0.17114	861.061	-0.17818	861.061	-0.17833	861.061	-0.17414	861.061	-0.17966	861.061	-0.17922	861.061	-0.17896	861.061	-0.13836	861.061	-0.15102	861.061	-0.16741	861.061	-0.16317	861.061	-0.17158
862.025	-0.000285324	862.025	-0.0068	862.025	-0.01362	862.025	-0.02838	862.025	-0.06807	862.025	-0.10388	862.025	-0.14164	862.025	-0.17007	862.025	-0.17665	862.025	-0.17655	862.025	-0.17246	862.025	-0.17827	862.025	-0.17782	862.025	-0.17728	862.025	-0.13662	862.025	-0.14944	862.025	-0.16637	862.025	-0.1613	862.025	-0.17012
862.989	-0.000292559	862.989	-0.00664	862.989	-0.01371	862.989	-0.02805	862.989	-0.06747	862.989	-0.10272	862.989	-0.13997	862.989	-0.16885	862.989	-0.17487	862.989	-0.17511	862.989	-0.17065	862.989	-0.177	862.989	-0.17597	862.989	-0.17548	862.989	-0.13515	862.989	-0.14809	862.989	-0.16534	862.989	-0.15936	862.989	-0.16904
863.953	-0.000312631	863.953	-0.00641	863.953	-0.01374	863.953	-0.02765	863.953	-0.06688	863.953	-0.10149	863.953	-0.13816	863.953	-0.1671	863.953	-0.17248	863.953	-0.17344	863.953	-0.16865	863.953	-0.17542	863.953	-0.17373	863.953	-0.17342	863.953	-0.13381	863.953	-0.14667	863.953	-0.16396	863.953	-0.15723	863.953	-0.16782
864.917	-0.000333225	864.917	-0.0061	864.917	-0.01349	864.917	-0.02705	864.917	-0.06608	864.917	-0.1	864.917	-0.13607	864.917	-0.1647	864.917	-0.16942	864.917	-0.17107	864.917	-0.16633	864.917	-0.17315	864.917	-0.17136	864.917	-0.17096	864.917	-0.13228	864.917	-0.14486	864.917	-0.16204	864.917	-0.15489	864.917	-0.16597
865.882	-0.000336451	865.882	-0.0058	865.882	-0.01293	865.882	-0.02621	865.882	-0.06504	865.882	-0.09836	865.882	-0.13382	865.882	-0.1619	865.882	-0.16613	865.882	-0.16809	865.882	-0.16365	865.882	-0.17018	865.882	-0.16901	865.882	-0.16815	865.882	-0.13034	865.882	-0.14266	865.882	-0.15958	865.882	-0.15255	865.882	-0.16345
866.846	-0.000320906	866.846	-0.00552	866.846	-0.01225	866.846	-0.02526	866.846	-0.06384	866.846	-0.09669	866.846	-0.13167	866.846	-0.15902	866.846	-0.16322	866.846	-0.16505	866.846	-0.16075	866.846	-0.16686	866.846	-0.16656	866.846	-0.16516	866.846	-0.12808	866.846	-0.14028	866.846	-0.15672	866.846	-0.15033	866.846	-0.16054
867.81	-0.000301703	867.81	-0.0053	867.81	-0.01166	867.81	-0.02443	867.81	-0.06251	867.81	-0.09494	867.81	-0.12972	867.81	-0.15619	867.81	-0.16101	867.81	-0.1624	867.81	-0.15789	867.81	-0.16367	867.81	-0.16391	867.81	-0.16219	867.81	-0.12568	867.81	-0.1379	867.81	-0.15358	867.81	-0.14818	867.81	-0.15755
868.774	-0.000289356	868.774	-0.00514	868.774	-0.01122	868.774	-0.02385	868.774	-0.0611	868.774	-0.093	868.774	-0.1279	868.774	-0.15345	868.774	-0.15933	868.774	-0.16017	868.774	-0.15525	868.774	-0.16093	868.774	-0.16113	868.774	-0.1594	868.774	-0.12339	868.774	-0.13558	868.774	-0.15042	868.774	-0.14598	868.774	-0.15471
869.739	-0.0002819	869.739	-0.00506	869.739	-0.01091	869.739	-0.02352	869.739	-0.05971	869.739	-0.09107	869.739	-0.12623	869.739	-0.15091	869.739	-0.15784	869.739	-0.15816	869.739	-0.15296	869.739	-0.15871	869.739	-0.15849	869.739	-0.15693	869.739	-0.12141	869.739	-0.13337	869.739	-0.14761	869.739	-0.14385	869.739	-0.15229
870.703	-0.000275698	870.703	-0.00506	870.703	-0.01078	870.703	-0.02333	870.703	-0.05852	870.703	-0.08962	870.703	-0.1249	870.703	-0.14886	870.703	-0.15647	870.703	-0.15638	870.703	-0.15113	870.703	-0.15691	870.703	-0.15642	870.703	-0.1549	870.703	-0.1199	870.703	-0.1315	870.703	-0.14548	870.703	-0.14211	870.703	-0.15059
871.667	-0.00027195	871.667	-0.00515	871.667	-0.01089	871.667	-0.02324	871.667	-0.0578	871.667	-0.08906	871.667	-0.12419	871.667	-0.14777	871.667	-0.15561	871.667	-0.15521	871.667	-0.15006	871.667	-0.15562	871.667	-0.15535	871.667	-0.15357	871.667	-0.119	871.667	-0.1304	871.667	-0.14438	871.667	-0.14109	871.667	-0.14989
872.631	-0.000269452	872.631	-0.00537	872.631	-0.01129	872.631	-0.0234	872.631	-0.05786	872.631	-0.08956	872.631	-0.12427	872.631	-0.14802	872.631	-0.15569	872.631	-0.15508	872.631	-0.15011	872.631	-0.15532	872.631	-0.15553	872.631	-0.15339	872.631	-0.11897	872.631	-0.13048	872.631	-0.14464	872.631	-0.14099	872.631	-0.15028
873.596	-0.000261016	873.596	-0.00571	873.596	-0.01194	873.596	-0.02398	873.596	-0.0588	873.596	-0.09092	873.596	-0.12518	873.596	-0.14961	873.596	-0.15673	873.596	-0.15606	873.596	-0.15128	873.596	-0.15646	873.596	-0.15672	873.596	-0.15468	873.596	-0.11996	873.596	-0.13172	873.596	-0.14633	873.596	-0.14185	873.596	-0.15156
874.56	-0.000244122	874.56	-0.00613	874.56	-0.01275	874.56	-0.02502	874.56	-0.06032	874.56	-0.09261	874.56	-0.1266	874.56	-0.15187	874.56	-0.15813	874.56	-0.1576	874.56	-0.15294	874.56	-0.15882	874.56	-0.15812	874.56	-0.15704	874.56	-0.1217	874.56	-0.13351	874.56	-0.14888	874.56	-0.14335	874.56	-0.15322
875.524	-0.000227409	875.524	-0.00651	875.524	-0.0135	875.524	-0.02621	875.524	-0.0617	875.524	-0.09383	875.524	-0.1279	875.524	-0.15362	875.524	-0.15903	875.524	-0.15878	875.524	-0.1541	875.524	-0.16129	875.524	-0.15894	875.524	-0.15933	875.524	-0.12331	875.524	-0.13486	875.524	-0.15099	875.524	-0.1447	875.524	-0.15451
876.488	-0.000219141	876.488	-0.00668	876.488	-0.01384	876.488	-0.02698	876.488	-0.06223	876.488	-0.09389	876.488	-0.12827	876.488	-0.15375	876.488	-0.15871	876.488	-0.15877	876.488	-0.15398	876.488	-0.16237	876.488	-0.15878	876.488	-0.16027	876.488	-0.12371	876.488	-0.13496	876.488	-0.15134	876.488	-0.14491	876.488	-0.15456
877.452	-0.000217809	877.452	-0.00654	877.452	-0.01356	877.452	-0.02686	877.452	-0.06159	877.452	-0.09257	877.452	-0.12719	877.452	-0.15193	877.452	-0.15684	877.452	-0.1572	877.452	-0.15236	877.452	-0.16104	877.452	-0.15753	877.452	-0.15923	877.452	-0.12232	877.452	-0.13342	877.452	-0.14941	877.452	-0.14333	877.452	-0.15271
878.417	-0.000218479	878.417	-0.00613	878.417	-0.01278	878.417	-0.02584	878.417	-0.05991	878.417	-0.09018	878.417	-0.12474	878.417	-0.14863	878.417	-0.15352	878.417	-0.1542	878.417	-0.14944	878.417	-0.15736	878.417	-0.15504	878.417	-0.15621	878.417	-0.11943	878.417	-0.13029	878.417	-0.14566	878.417	-0.14007	878.417	-0.14903
879.381	-0.00022126	879.381	-0.00566	879.381	-0.01191	879.381	-0.02436	879.381	-0.05762	879.381	-0.08736	879.381	-0.1214	879.381	-0.14466	879.381	-0.14932	879.381	-0.15032	879.381	-0.14563	879.381	-0.15232	879.381	-0.15132	879.381	-0.1516	879.381	-0.11582	879.381	-0.12612	879.381	-0.1411	879.381	-0.13589	879.381	-0.14439
880.345	-0.000228665	880.345	-0.00527	880.345	-0.01121	880.345	-0.02292	880.345	-0.05518	880.345	-0.08467	880.345	-0.11778	880.345	-0.14074	880.345	-0.14509	880.345	-0.14625	880.345	-0.14152	880.345	-0.14728	880.345	-0.14687	880.345	-0.14615	880.345	-0.11228	880.345	-0.12187	880.345	-0.13675	880.345	-0.13166	880.345	-0.14002
881.309	-0.000239968	881.309	-0.00499	881.309	-0.01071	881.309	-0.02183	881.309	-0.05297	881.309	-0.0824	881.309	-0.11428	881.309	-0.13726	881.309	-0.14148	881.309	-0.14245	881.309	-0.13766	881.309	-0.14313	881.309	-0.14248	881.309	-0.14092	881.309	-0.1093	881.309	-0.11843	881.309	-0.13312	881.309	-0.12799	881.309	-0.13662
882.274	-0.000252698	882.274	-0.00476	882.274	-0.01032	882.274	-0.02109	882.274	-0.05119	882.274	-0.08044	882.274	-0.11111	882.274	-0.13426	882.274	-0.13849	882.274	-0.13899	882.274	-0.13428	882.274	-0.14001	882.274	-0.13876	882.274	-0.13675	882.274	-0.10693	882.274	-0.11599	882.274	-0.13016	882.274	-0.12502	882.274	-0.13405
883.238	-0.000265708	883.238	-0.00453	883.238	-0.00998	883.238	-0.02051	883.238	-0.04986	883.238	-0.0785	883.238	-0.1083	883.238	-0.13158	883.238	-0.13573	883.238	-0.13577	883.238	-0.13128	883.238	-0.1376	883.238	-0.13587	883.238	-0.13374	883.238	-0.10497	883.238	-0.11415	883.238	-0.12748	883.238	-0.12256	883.238	-0.1317
884.202	-0.0002759	884.202	-0.00429	884.202	-0.00969	884.202	-0.01991	884.202	-0.0488	884.202	-0.07641	884.202	-0.10582	884.202	-0.1289	884.202	-0.13284	884.202	-0.13277	884.202	-0.12851	884.202	-0.13554	884.202	-0.13359	884.202	-0.13135	884.202	-0.10307	884.202	-0.11237	884.202	-0.12486	884.202	-0.12026	884.202	-0.12909
885.166	-0.000276461	885.166	-0.00408	885.166	-0.0094	885.166	-0.01929	885.166	-0.04773	885.166	-0.07423	885.166	-0.1035	885.166	-0.12599	885.166	-0.12975	885.166	-0.13008	885.166	-0.12595	885.166	-0.13355	885.166	-0.13153	885.166	-0.12908	885.166	-0.10093	885.166	-0.11045	885.166	-0.12237	885.166	-0.11784	885.166	-0.12622
886.131	-0.000266146	886.131	-0.00398	886.131	-0.00921	886.131	-0.01881	886.131	-0.04656	886.131	-0.07227	886.131	-0.1013	886.131	-0.12304	886.131	-0.12687	886.131	-0.12793	886.131	-0.12387	886.131	-0.13147	886.131	-0.12952	886.131	-0.1271	886.131	-0.09862	886.131	-0.10853	886.131	-0.12031	886.131	-0.11545	886.131	-0.12353
887.095	-0.000256255	887.095	-0.00415	887.095	-0.00934	887.095	-0.01884	887.095	-0.04578	887.095	-0.07112	887.095	-0.09972	887.095	-0.1211	887.095	-0.12516	887.095	-0.12684	887.095	-0.12296	887.095	-0.12976	887.095	-0.1281	887.095	-0.12633	887.095	-0.097	887.095	-0.10712	887.095	-0.11935	887.095	-0.11402	887.095	-0.12203
888.059	-0.000258492	888.059	-0.0048	888.059	-0.01015	888.059	-0.01986	888.059	-0.04634	888.059	-0.0717	888.059	-0.10013	888.059	-0.12193	888.059	-0.1262	888.059	-0.12789	888.059	-0.12437	888.059	-0.12989	888.059	-0.1287	888.059	-0.12805	888.059	-0.09753	888.059	-0.10742	888.059	-0.12074	888.059	-0.11509	888.059	-0.12306
889.023	-0.00026754	889.023	-0.00609	889.023	-0.01197	889.023	-0.0223	889.023	-0.04913	889.023	-0.07507	889.023	-0.10412	889.023	-0.12711	889.023	-0.13148	889.023	-0.13235	889.023	-0.12925	889.023	-0.13377	889.023	-0.13311	889.023	-0.13337	889.023	-0.10145	889.023	-0.11107	889.023	-0.12588	889.023	-0.11994	889.023	-0.12791
889.987	-0.000263952	889.987	-0.00803	889.987	-0.01486	889.987	-0.02628	889.987	-0.05442	889.987	-0.08159	889.987	-0.1121	889.987	-0.13671	889.987	-0.14109	889.987	-0.14058	889.987	-0.13772	889.987	-0.14221	889.987	-0.14191	889.987	-0.14239	889.987	-0.10876	889.987	-0.11892	889.987	-0.13514	889.987	-0.1285	889.987	-0.1368
890.952	-0.000243548	890.952	-0.0102	890.952	-0.01821	890.952	-0.03108	890.952	-0.06128	890.952	-0.08998	890.952	-0.1221	890.952	-0.14828	890.952	-0.1526	890.952	-0.1509	890.952	-0.14788	890.952	-0.1533	890.952	-0.15303	890.952	-0.15319	890.952	-0.11765	890.952	-0.12932	890.952	-0.14631	890.952	-0.13866	890.952	-0.14782
891.916	-0.000229887	891.916	-0.01176	891.916	-0.02069	891.916	-0.03498	891.916	-0.06755	891.916	-0.0974	891.916	-0.1304	891.916	-0.1576	891.916	-0.16178	891.916	-0.15969	891.916	-0.15628	891.916	-0.16285	891.916	-0.16214	891.916	-0.16209	891.916	-0.12512	891.916	-0.13815	891.916	-0.15515	891.916	-0.14685	891.916	-0.15714
892.88	-0.000242643	892.88	-0.01213	892.88	-0.02132	892.88	-0.03646	892.88	-0.07113	892.88	-0.10148	892.88	-0.13434	892.88	-0.1616	892.88	-0.16563	892.88	-0.16392	892.88	-0.16041	892.88	-0.16752	892.88	-0.16598	892.88	-0.16621	892.88	-0.12894	892.88	-0.14211	892.88	-0.15865	892.88	-0.15045	892.88	-0.16149
893.844	-0.00027383	893.844	-0.01152	893.844	-0.02034	893.844	-0.03556	893.844	-0.07145	893.844	-0.10186	893.844	-0.13398	893.844	-0.16038	893.844	-0.16423	893.844	-0.16326	893.844	-0.16022	893.844	-0.16698	893.844	-0.1647	893.844	-0.16544	893.844	-0.12892	893.844	-0.14112	893.844	-0.15713	893.844	-0.14949	893.844	-0.16062
894.809	-0.000295338	894.809	-0.01049	894.809	-0.01865	894.809	-0.03337	894.809	-0.06943	894.809	-0.09963	894.809	-0.13105	894.809	-0.15605	894.809	-0.15974	894.809	-0.15944	894.809	-0.1571	894.809	-0.1631	894.809	-0.16057	894.809	-0.16145	894.809	-0.12627	894.809	-0.13717	894.809	-0.15274	894.809	-0.14575	894.809	-0.15658
895.773	-0.000284296	895.773	-0.00942	895.773	-0.01699	895.773	-0.03094	895.773	-0.06643	895.773	-0.09621	895.773	-0.12739	895.773	-0.15084	895.773	-0.15457	895.773	-0.15455	895.773	-0.15256	895.773	-0.15806	895.773	-0.15579	895.773	-0.15624	895.773	-0.12249	895.773	-0.13242	895.773	-0.14751	895.773	-0.14117	895.773	-0.15167
896.737	-0.000244968	896.737	-0.00843	896.737	-0.01564	896.737	-0.02883	896.737	-0.06346	896.737	-0.09268	896.737	-0.12405	896.737	-0.14608	896.737	-0.15023	896.737	-0.15006	896.737	-0.14776	896.737	-0.15332	896.737	-0.15141	896.737	-0.15127	896.737	-0.11869	896.737	-0.12831	896.737	-0.14265	896.737	-0.137	896.737	-0.14729
897.701	-0.00020228	897.701	-0.00754	897.701	-0.01465	897.701	-0.02718	897.701	-0.06099	897.701	-0.08965	897.701	-0.12117	897.701	-0.14217	897.701	-0.14695	897.701	-0.14651	897.701	-0.14354	897.701	-0.14935	897.701	-0.14762	897.701	-0.14724	897.701	-0.11543	897.701	-0.1253	897.701	-0.13869	897.701	-0.13358	897.701	-0.1438
898.666	-0.000176546	898.666	-0.00684	898.666	-0.01393	898.666	-0.02595	898.666	-0.05911	898.666	-0.08728	898.666	-0.11854	898.666	-0.13898	898.666	-0.14426	898.666	-0.14381	898.666	-0.1403	898.666	-0.14602	898.666	-0.14435	898.666	-0.1441	898.666	-0.11283	898.666	-0.1231	898.666	-0.13576	898.666	-0.13081	898.666	-0.141
899.63	-0.000170324	899.63	-0.00635	899.63	-0.01331	899.63	-0.02499	899.63	-0.05766	899.63	-0.08543	899.63	-0.11607	899.63	-0.13636	899.63	-0.14168	899.63	-0.14167	899.63	-0.138	899.63	-0.14314	899.63	-0.14166	899.63	-0.14144	899.63	-0.11077	899.63	-0.12108	899.63	-0.13369	899.63	-0.12848	899.63	-0.13858
900.594	-0.000173039	900.594	-0.006	900.594	-0.01267	900.594	-0.02413	900.594	-0.05646	900.594	-0.08392	900.594	-0.11387	900.594	-0.13416	900.594	-0.13916	900.594	-0.13975	900.594	-0.13614	900.594	-0.14059	900.594	-0.13948	900.594	-0.13899	900.594	-0.109	900.594	-0.11888	900.594	-0.13207	900.594	-0.12646	900.594	-0.13624
901.558	-0.000173204	901.558	-0.0057	901.558	-0.012	901.558	-0.02333	901.558	-0.05537	901.558	-0.08262	901.558	-0.11195	901.558	-0.13219	901.558	-0.13676	901.558	-0.13782	901.558	-0.13421	901.558	-0.13826	901.558	-0.13755	901.558	-0.13679	901.558	-0.10734	901.558	-0.11658	901.558	-0.13041	901.558	-0.12462	901.558	-0.13377
902.523	-0.000169332	902.523	-0.00538	902.523	-0.01141	902.523	-0.02261	902.523	-0.05441	902.523	-0.08148	902.523	-0.11016	902.523	-0.13027	902.523	-0.13451	902.523	-0.13579	902.523	-0.13202	902.523	-0.13603	902.523	-0.13556	902.523	-0.13495	902.523	-0.10579	902.523	-0.11454	902.523	-0.12845	902.523	-0.12292	902.523	-0.13125
903.487	-0.000168605	903.487	-0.00506	903.487	-0.01099	903.487	-0.02204	903.487	-0.05358	903.487	-0.08043	903.487	-0.10837	903.487	-0.12835	903.487	-0.13234	903.487	-0.13372	903.487	-0.12978	903.487	-0.13387	903.487	-0.13344	903.487	-0.13335	903.487	-0.10447	903.487	-0.11295	903.487	-0.12626	903.487	-0.12137	903.487	-0.12898
904.451	-0.000177006	904.451	-0.00477	904.451	-0.0107	904.451	-0.02161	904.451	-0.05273	904.451	-0.07935	904.451	-0.10667	904.451	-0.12644	904.451	-0.13024	904.451	-0.13168	904.451	-0.12767	904.451	-0.13181	904.451	-0.13129	904.451	-0.13165	904.451	-0.10336	904.451	-0.11165	904.451	-0.12407	904.451	-0.11991	904.451	-0.12712
905.415	-0.000193556	905.415	-0.00455	905.415	-0.01045	905.415	-0.02124	905.415	-0.05171	905.415	-0.07819	905.415	-0.10514	905.415	-0.12458	905.415	-0.12828	905.415	-0.12972	905.415	-0.12567	905.415	-0.12993	905.415	-0.12921	905.415	-0.1297	905.415	-0.1022	905.415	-0.11033	905.415	-0.12203	905.415	-0.11841	905.415	-0.12556
906.38	-0.000211191	906.38	-0.00442	906.38	-0.01018	906.38	-0.02091	906.38	-0.05062	906.38	-0.07701	906.38	-0.10376	906.38	-0.12283	906.38	-0.12652	906.38	-0.12791	906.38	-0.12374	906.38	-0.12829	906.38	-0.12729	906.38	-0.12765	906.38	-0.10089	906.38	-0.10887	906.38	-0.12019	906.38	-0.1168	906.38	-0.12403
907.344	-0.000221584	907.344	-0.00438	907.344	-0.00991	907.344	-0.0206	907.344	-0.04971	907.344	-0.07592	907.344	-0.10248	907.344	-0.12126	907.344	-0.12508	907.344	-0.12631	907.344	-0.12199	907.344	-0.12692	907.344	-0.12564	907.344	-0.12578	907.344	-0.09953	907.344	-0.10742	907.344	-0.11861	907.344	-0.11517	907.344	-0.12245
908.308	-0.000221764	908.308	-0.00437	908.308	-0.00963	908.308	-0.02028	908.308	-0.04909	908.308	-0.0749	908.308	-0.10134	908.308	-0.11985	908.308	-0.12392	908.308	-0.12491	908.308	-0.12053	908.308	-0.12569	908.308	-0.12427	908.308	-0.12421	908.308	-0.09833	908.308	-0.10613	908.308	-0.11729	908.308	-0.11364	908.308	-0.12088
909.272	-0.000217312	909.272	-0.0043	909.272	-0.00937	909.272	-0.01992	909.272	-0.04857	909.272	-0.07379	909.272	-0.10035	909.272	-0.11841	909.272	-0.12288	909.272	-0.12357	909.272	-0.11922	909.272	-0.12443	909.272	-0.12299	909.272	-0.12278	909.272	-0.09728	909.272	-0.10499	909.272	-0.11606	909.272	-0.11226	909.272	-0.11934
910.236	-0.000217653	910.236	-0.00415	910.236	-0.00915	910.236	-0.01955	910.236	-0.04796	910.236	-0.07251	910.236	-0.09938	910.236	-0.11682	910.236	-0.12168	910.236	-0.12221	910.236	-0.11784	910.236	-0.12303	910.236	-0.12157	910.236	-0.12136	910.236	-0.09625	910.236	-0.10392	910.236	-0.11469	910.236	-0.11103	910.236	-0.11774
911.201	-0.000226777	911.201	-0.00396	911.201	-0.009	911.201	-0.0192	911.201	-0.04726	911.201	-0.07126	911.201	-0.09821	911.201	-0.11515	911.201	-0.12021	911.201	-0.12086	911.201	-0.11635	911.201	-0.12158	911.201	-0.11997	911.201	-0.11992	911.201	-0.09518	911.201	-0.10289	911.201	-0.11308	911.201	-0.10994	911.201	-0.1161
912.165	-0.00023868	912.165	-0.00381	912.165	-0.00891	912.165	-0.01888	912.165	-0.04661	912.165	-0.07027	912.165	-0.09682	912.165	-0.11363	912.165	-0.11863	912.165	-0.1196	912.165	-0.115	912.165	-0.1202	912.165	-0.11839	912.165	-0.11853	912.165	-0.09411	912.165	-0.1019	912.165	-0.11142	912.165	-0.10892	912.165	-0.1146
913.129	-0.000243111	913.129	-0.0037	913.129	-0.00881	913.129	-0.01857	913.129	-0.04606	913.129	-0.0696	913.129	-0.09541	913.129	-0.11238	913.129	-0.11715	913.129	-0.1184	913.129	-0.11394	913.129	-0.11889	913.129	-0.11698	913.129	-0.11725	913.129	-0.09304	913.129	-0.10087	913.129	-0.11003	913.129	-0.10784	913.129	-0.11336
914.093	-0.000237532	914.093	-0.00359	914.093	-0.00872	914.093	-0.01827	914.093	-0.04557	914.093	-0.06909	914.093	-0.0942	914.093	-0.11137	914.093	-0.11582	914.093	-0.11711	914.093	-0.11307	914.093	-0.11759	914.093	-0.11577	914.093	-0.1161	914.093	-0.09193	914.093	-0.09968	914.093	-0.10901	914.093	-0.10659	914.093	-0.11237
915.058	-0.000229907	915.058	-0.00351	915.058	-0.00863	915.058	-0.018	915.058	-0.04509	915.058	-0.06855	915.058	-0.09324	915.058	-0.11045	915.058	-0.11462	915.058	-0.11567	915.058	-0.11214	915.058	-0.11629	915.058	-0.11469	915.058	-0.11503	915.058	-0.09083	915.058	-0.09837	915.058	-0.10823	915.058	-0.10524	915.058	-0.11146
916.022	-0.000228642	916.022	-0.00347	916.022	-0.00852	916.022	-0.01778	916.022	-0.04459	916.022	-0.06796	916.022	-0.09241	916.022	-0.10951	916.022	-0.11349	916.022	-0.11414	916.022	-0.11109	916.022	-0.11506	916.022	-0.11369	916.022	-0.11397	916.022	-0.08984	916.022	-0.09709	916.022	-0.10743	916.022	-0.10395	916.022	-0.11052
916.986	-0.000233609	916.986	-0.00346	916.986	-0.00837	916.986	-0.0176	916.986	-0.04409	916.986	-0.06736	916.986	-0.09159	916.986	-0.10845	916.986	-0.11247	916.986	-0.11267	916.986	-0.11	916.986	-0.11397	916.986	-0.11273	916.986	-0.11283	916.986	-0.08892	916.986	-0.09595	916.986	-0.10649	916.986	-0.10285	916.986	-0.10949
917.95	-0.000237371	917.95	-0.00346	917.95	-0.00816	917.95	-0.01743	917.95	-0.04359	917.95	-0.0668	917.95	-0.09072	917.95	-0.10727	917.95	-0.1115	917.95	-0.11137	917.95	-0.10891	917.95	-0.11297	917.95	-0.11173	917.95	-0.11154	917.95	-0.08792	917.95	-0.09493	917.95	-0.10547	917.95	-0.10187	917.95	-0.10837
918.915	-0.000233488	918.915	-0.00341	918.915	-0.00793	918.915	-0.01724	918.915	-0.04311	918.915	-0.06619	918.915	-0.0898	918.915	-0.10605	918.915	-0.11047	918.915	-0.11025	918.915	-0.1077	918.915	-0.11192	918.915	-0.11066	918.915	-0.11013	918.915	-0.08675	918.915	-0.09392	918.915	-0.10442	918.915	-0.10086	918.915	-0.1071
919.879	-0.00022335	919.879	-0.00333	919.879	-0.00777	919.879	-0.01698	919.879	-0.04264	919.879	-0.06549	919.879	-0.08892	919.879	-0.10494	919.879	-0.10929	919.879	-0.1092	919.879	-0.1063	919.879	-0.11072	919.879	-0.10949	919.879	-0.10866	919.879	-0.08555	919.879	-0.09288	919.879	-0.10332	919.879	-0.09971	919.879	-0.10565
920.843	-0.00021419	920.843	-0.00324	920.843	-0.00768	920.843	-0.01667	920.843	-0.04218	920.843	-0.06471	920.843	-0.08813	920.843	-0.10401	920.843	-0.10806	920.843	-0.10814	920.843	-0.1049	920.843	-0.10941	920.843	-0.10828	920.843	-0.10727	920.843	-0.08457	920.843	-0.09186	920.843	-0.10219	920.843	-0.09849	920.843	-0.10416
921.807	-0.000211244	921.807	-0.00317	921.807	-0.00765	921.807	-0.01642	921.807	-0.04175	921.807	-0.06398	921.807	-0.08746	921.807	-0.10322	921.807	-0.10693	921.807	-0.10709	921.807	-0.10383	921.807	-0.10818	921.807	-0.10716	921.807	-0.10614	921.807	-0.08391	921.807	-0.09094	921.807	-0.10111	921.807	-0.09743	921.807	-0.10291
922.771	-0.000212035	922.771	-0.00312	922.771	-0.00761	922.771	-0.01631	922.771	-0.0414	922.771	-0.06337	922.771	-0.08685	922.771	-0.10245	922.771	-0.10596	922.771	-0.1061	922.771	-0.10315	922.771	-0.10711	922.771	-0.1062	922.771	-0.10532	922.771	-0.08343	922.771	-0.09014	922.771	-0.10015	922.771	-0.09663	922.771	-0.10205
923.736	-0.00020798	923.736	-0.00308	923.736	-0.00752	923.736	-0.01628	923.736	-0.04109	923.736	-0.06281	923.736	-0.08615	923.736	-0.10156	923.736	-0.10502	923.736	-0.10509	923.736	-0.10253	923.736	-0.10613	923.736	-0.10536	923.736	-0.10459	923.736	-0.08291	923.736	-0.08939	923.736	-0.09924	923.736	-0.09596	923.736	-0.10139
924.7	-0.000193464	924.7	-0.00304	924.7	-0.00737	924.7	-0.01618	924.7	-0.0407	924.7	-0.06217	924.7	-0.08524	924.7	-0.1005	924.7	-0.10397	924.7	-0.10393	924.7	-0.10156	924.7	-0.10502	924.7	-0.10443	924.7	-0.10363	924.7	-0.08217	924.7	-0.08857	924.7	-0.09818	924.7	-0.09511	924.7	-0.10052
925.664	-0.000173298	925.664	-0.00299	925.664	-0.0072	925.664	-0.01595	925.664	-0.0402	925.664	-0.06138	925.664	-0.08416	925.664	-0.09932	925.664	-0.10276	925.664	-0.10265	925.664	-0.1002	925.664	-0.10372	925.664	-0.10331	925.664	-0.10239	925.664	-0.08121	925.664	-0.08769	925.664	-0.09697	925.664	-0.09401	925.664	-0.09927
926.628	-0.000157939	926.628	-0.00293	926.628	-0.00707	926.628	-0.01565	926.628	-0.03966	926.628	-0.06056	926.628	-0.08301	926.628	-0.09804	926.628	-0.10149	926.628	-0.10141	926.628	-0.09878	926.628	-0.1024	926.628	-0.10207	926.628	-0.10112	926.628	-0.08017	926.628	-0.08682	926.628	-0.09577	926.628	-0.09282	926.628	-0.09787
927.593	-0.00015289	927.593	-0.00287	927.593	-0.00699	927.593	-0.01536	927.593	-0.03916	927.593	-0.05984	927.593	-0.08193	927.593	-0.09667	927.593	-0.10023	927.593	-0.10034	927.593	-0.0976	927.593	-0.10122	927.593	-0.10087	927.593	-0.10008	927.593	-0.07921	927.593	-0.08599	927.593	-0.09472	927.593	-0.09174	927.593	-0.09661
928.557	-0.000155186	928.557	-0.00281	928.557	-0.00691	928.557	-0.0151	928.557	-0.03866	928.557	-0.05924	928.557	-0.08097	928.557	-0.09523	928.557	-0.09899	928.557	-0.09936	928.557	-0.09664	928.557	-0.10017	928.557	-0.09972	928.557	-0.09924	928.557	-0.07837	928.557	-0.0851	928.557	-0.09377	928.557	-0.09074	928.557	-0.09554
929.521	-0.000157922	929.521	-0.00273	929.521	-0.00679	929.521	-0.01485	929.521	-0.03812	929.521	-0.05863	929.521	-0.0801	929.521	-0.09383	929.521	-0.09776	929.521	-0.09835	929.521	-0.09572	929.521	-0.09911	929.521	-0.09854	929.521	-0.09836	929.521	-0.07755	929.521	-0.08411	929.521	-0.09279	929.521	-0.08966	929.521	-0.09458
930.485	-0.000157221	930.485	-0.00267	930.485	-0.00663	930.485	-0.01466	930.485	-0.03756	930.485	-0.05794	930.485	-0.07925	930.485	-0.09266	930.485	-0.09659	930.485	-0.09726	930.485	-0.09473	930.485	-0.09795	930.485	-0.09734	930.485	-0.09728	930.485	-0.07667	930.485	-0.08305	930.485	-0.09175	930.485	-0.08848	930.485	-0.09364
931.45	-0.000154784	931.45	-0.00263	931.45	-0.00646	931.45	-0.01459	931.45	-0.0371	931.45	-0.0572	931.45	-0.0784	931.45	-0.09177	931.45	-0.09549	931.45	-0.09615	931.45	-0.09371	931.45	-0.09672	931.45	-0.09626	931.45	-0.09607	931.45	-0.07569	931.45	-0.08205	931.45	-0.09068	931.45	-0.08731	931.45	-0.09277
932.414	-0.000154284	932.414	-0.00259	932.414	-0.00633	932.414	-0.01459	932.414	-0.03679	932.414	-0.05654	932.414	-0.07757	932.414	-0.09105	932.414	-0.09443	932.414	-0.09506	932.414	-0.09275	932.414	-0.09557	932.414	-0.09538	932.414	-0.09493	932.414	-0.07474	932.414	-0.08119	932.414	-0.08967	932.414	-0.08629	932.414	-0.09202
933.378	-0.000157244	933.378	-0.00256	933.378	-0.00627	933.378	-0.01452	933.378	-0.03659	933.378	-0.05605	933.378	-0.07689	933.378	-0.0904	933.378	-0.0934	933.378	-0.09404	933.378	-0.09192	933.378	-0.09464	933.378	-0.09469	933.378	-0.09406	933.378	-0.07397	933.378	-0.08048	933.378	-0.08878	933.378	-0.08547	933.378	-0.09135
934.342	-0.00016189	934.342	-0.00253	934.342	-0.00628	934.342	-0.01432	934.342	-0.03641	934.342	-0.05565	934.342	-0.07637	934.342	-0.08975	934.342	-0.0925	934.342	-0.09317	934.342	-0.09127	934.342	-0.094	934.342	-0.09407	934.342	-0.09348	934.342	-0.07345	934.342	-0.07987	934.342	-0.08806	934.342	-0.08481	934.342	-0.09069
935.307	-0.000164736	935.307	-0.00252	935.307	-0.0063	935.307	-0.01406	935.307	-0.03618	935.307	-0.05524	935.307	-0.07592	935.307	-0.08914	935.307	-0.09181	935.307	-0.09244	935.307	-0.09077	935.307	-0.09357	935.307	-0.09345	935.307	-0.09306	935.307	-0.07309	935.307	-0.07929	935.307	-0.08744	935.307	-0.08423	935.307	-0.09002
936.271	-0.000163595	936.271	-0.00253	936.271	-0.0063	936.271	-0.01385	936.271	-0.03589	936.271	-0.05474	936.271	-0.07535	936.271	-0.08852	936.271	-0.09131	936.271	-0.09182	936.271	-0.09023	936.271	-0.09314	936.271	-0.09279	936.271	-0.0926	936.271	-0.07271	936.271	-0.07867	936.271	-0.0868	936.271	-0.08365	936.271	-0.08931
937.235	-0.000159748	937.235	-0.00253	937.235	-0.00627	937.235	-0.01376	937.235	-0.03559	937.235	-0.05423	937.235	-0.07461	937.235	-0.08789	937.235	-0.09087	937.235	-0.09125	937.235	-0.08954	937.235	-0.09258	937.235	-0.09207	937.235	-0.09199	937.235	-0.0722	937.235	-0.07805	937.235	-0.08606	937.235	-0.08308	937.235	-0.08857
938.199	-0.000156736	938.199	-0.00253	938.199	-0.00623	938.199	-0.01377	938.199	-0.03538	938.199	-0.05384	938.199	-0.0738	938.199	-0.08732	938.199	-0.0904	938.199	-0.09074	938.199	-0.08876	938.199	-0.0919	938.199	-0.09132	938.199	-0.09126	938.199	-0.07161	938.199	-0.07754	938.199	-0.08532	938.199	-0.08254	938.199	-0.08783
939.163	-0.000157047	939.163	-0.00254	939.163	-0.00623	939.163	-0.01381	939.163	-0.03527	939.163	-0.05359	939.163	-0.07309	939.163	-0.0868	939.163	-0.08991	939.163	-0.09021	939.163	-0.08804	939.163	-0.09121	939.163	-0.09059	939.163	-0.09051	939.163	-0.07104	939.163	-0.07718	939.163	-0.08468	939.163	-0.08198	939.163	-0.08708
940.128	-0.000160241	940.128	-0.00257	940.128	-0.00626	940.128	-0.01385	940.128	-0.03516	940.128	-0.05336	940.128	-0.07258	940.128	-0.08626	940.128	-0.08944	940.128	-0.08956	940.128	-0.08737	940.128	-0.09053	940.128	-0.08993	940.128	-0.08984	940.128	-0.07053	940.128	-0.07685	940.128	-0.08413	940.128	-0.08135	940.128	-0.08637
941.092	-0.000164023	941.092	-0.0026	941.092	-0.00629	941.092	-0.01384	941.092	-0.03498	941.092	-0.05305	941.092	-0.07221	941.092	-0.08559	941.092	-0.08894	941.092	-0.08875	941.092	-0.08665	941.092	-0.08982	941.092	-0.08933	941.092	-0.08925	941.092	-0.07009	941.092	-0.07634	941.092	-0.08364	941.092	-0.08066	941.092	-0.08572
942.056	-0.000166127	942.056	-0.00263	942.056	-0.0063	942.056	-0.01378	942.056	-0.03475	942.056	-0.05264	942.056	-0.07186	942.056	-0.08484	942.056	-0.08833	942.056	-0.0879	942.056	-0.08585	942.056	-0.08901	942.056	-0.08877	942.056	-0.08865	942.056	-0.0697	942.056	-0.0756	942.056	-0.08315	942.056	-0.08002	942.056	-0.08519
943.02	-0.000164936	943.02	-0.00263	943.02	-0.00626	943.02	-0.01369	943.02	-0.0345	943.02	-0.05218	943.02	-0.0714	943.02	-0.08409	943.02	-0.0876	943.02	-0.08713	943.02	-0.08505	943.02	-0.08815	943.02	-0.08812	943.02	-0.08791	943.02	-0.06929	943.02	-0.07472	943.02	-0.08263	943.02	-0.07944	943.02	-0.08473
943.985	-0.000159748	943.985	-0.00262	943.985	-0.00619	943.985	-0.01358	943.985	-0.03425	943.985	-0.05172	943.985	-0.0708	943.985	-0.08337	943.985	-0.0868	943.985	-0.08644	943.985	-0.08437	943.985	-0.08735	943.985	-0.08732	943.985	-0.08701	943.985	-0.06877	943.985	-0.07387	943.985	-0.082	943.985	-0.07886	943.985	-0.08426
944.949	-0.000151547	944.949	-0.00259	944.949	-0.00611	944.949	-0.01347	944.949	-0.03396	944.949	-0.05127	944.949	-0.07015	944.949	-0.08261	944.949	-0.08601	944.949	-0.08583	944.949	-0.08379	944.949	-0.08669	944.949	-0.08642	944.949	-0.08605	944.949	-0.06812	944.949	-0.07318	944.949	-0.08126	944.949	-0.07823	944.949	-0.08372
945.913	-0.000142984	945.913	-0.00255	945.913	-0.00604	945.913	-0.01336	945.913	-0.03369	945.913	-0.05086	945.913	-0.06963	945.913	-0.08183	945.913	-0.08525	945.913	-0.08532	945.913	-0.08322	945.913	-0.08614	945.913	-0.08558	945.913	-0.08519	945.913	-0.06744	945.913	-0.07273	945.913	-0.08049	945.913	-0.07762	945.913	-0.08314
946.877	-0.000136544	946.877	-0.00253	946.877	-0.006	946.877	-0.01324	946.877	-0.03347	946.877	-0.05051	946.877	-0.06931	946.877	-0.08117	946.877	-0.08454	946.877	-0.08489	946.877	-0.08265	946.877	-0.08557	946.877	-0.08492	946.877	-0.08446	946.877	-0.06688	946.877	-0.07247	946.877	-0.07983	946.877	-0.07709	946.877	-0.08256
947.842	-0.000133275	947.842	-0.00251	947.842	-0.00599	947.842	-0.01316	947.842	-0.03327	947.842	-0.05024	947.842	-0.06915	947.842	-0.08071	947.842	-0.08396	947.842	-0.08441	947.842	-0.08212	947.842	-0.08492	947.842	-0.08446	947.842	-0.08384	947.842	-0.06647	947.842	-0.07222	947.842	-0.07936	947.842	-0.07665	947.842	-0.082
948.806	-0.000133332	948.806	-0.0025	948.806	-0.006	948.806	-0.01315	948.806	-0.03304	948.806	-0.05008	948.806	-0.06906	948.806	-0.08043	948.806	-0.0836	948.806	-0.0838	948.806	-0.08171	948.806	-0.0843	948.806	-0.0841	948.806	-0.08336	948.806	-0.0662	948.806	-0.07183	948.806	-0.07907	948.806	-0.07629	948.806	-0.08148
949.77	-0.000136569	949.77	-0.00251	949.77	-0.00603	949.77	-0.01322	949.77	-0.0328	949.77	-0.05001	949.77	-0.06893	949.77	-0.08023	949.77	-0.08343	949.77	-0.08322	949.77	-0.08143	949.77	-0.08388	949.77	-0.08378	949.77	-0.08308	949.77	-0.06603	949.77	-0.07136	949.77	-0.07884	949.77	-0.07604	949.77	-0.08104
950.734	-0.00014173	950.734	-0.00252	950.734	-0.00605	950.734	-0.0133	950.734	-0.03263	950.734	-0.04997	950.734	-0.0687	950.734	-0.08	950.734	-0.08333	950.734	-0.08289	950.734	-0.08113	950.734	-0.08367	950.734	-0.08346	950.734	-0.08295	950.734	-0.0659	950.734	-0.07095	950.734	-0.07858	950.734	-0.07586	950.734	-0.08069
951.698	-0.000146115	951.698	-0.00254	951.698	-0.00605	951.698	-0.0133	951.698	-0.0325	951.698	-0.04985	951.698	-0.06831	951.698	-0.07969	951.698	-0.08314	951.698	-0.08287	951.698	-0.08072	951.698	-0.0835	951.698	-0.08315	951.698	-0.08281	951.698	-0.06571	951.698	-0.07069	951.698	-0.07826	951.698	-0.07566	951.698	-0.08038
952.663	-0.000147924	952.663	-0.00255	952.663	-0.00603	952.663	-0.01323	952.663	-0.03239	952.663	-0.0496	952.663	-0.06789	952.663	-0.07934	952.663	-0.08281	952.663	-0.08299	952.663	-0.08024	952.663	-0.08325	952.663	-0.08286	952.663	-0.08254	952.663	-0.06542	952.663	-0.07054	952.663	-0.07792	952.663	-0.0754	952.663	-0.08009
953.627	-0.000148612	953.627	-0.00258	953.627	-0.00602	953.627	-0.01316	953.627	-0.03227	953.627	-0.0493	953.627	-0.0676	953.627	-0.07896	953.627	-0.08236	953.627	-0.08304	953.627	-0.07983	953.627	-0.08295	953.627	-0.08263	953.627	-0.08215	953.627	-0.06511	953.627	-0.07042	953.627	-0.07764	953.627	-0.07516	953.627	-0.07985
954.591	-0.000151062	954.591	-0.00263	954.591	-0.00603	954.591	-0.01316	954.591	-0.0322	954.591	-0.04908	954.591	-0.0675	954.591	-0.07857	954.591	-0.08189	954.591	-0.08286	954.591	-0.07959	954.591	-0.08269	954.591	-0.08244	954.591	-0.08174	954.591	-0.0649	954.591	-0.07029	954.591	-0.07737	954.591	-0.075	954.591	-0.07964
955.555	-0.000155583	955.555	-0.0027	955.555	-0.00608	955.555	-0.01323	955.555	-0.03218	955.555	-0.049	955.555	-0.06743	955.555	-0.07813	955.555	-0.08147	955.555	-0.08244	955.555	-0.07943	955.555	-0.08248	955.555	-0.08223	955.555	-0.08132	955.555	-0.06481	955.555	-0.07011	955.555	-0.07706	955.555	-0.07488	955.555	-0.07938
956.52	-0.000159282	956.52	-0.00277	956.52	-0.00611	956.52	-0.0133	956.52	-0.03219	956.52	-0.04901	956.52	-0.0672	956.52	-0.07764	956.52	-0.0811	956.52	-0.08184	956.52	-0.07925	956.52	-0.08227	956.52	-0.08194	956.52	-0.08091	956.52	-0.06475	956.52	-0.06984	956.52	-0.07669	956.52	-0.07468	956.52	-0.07902
957.484	-0.000159707	957.484	-0.0028	957.484	-0.00613	957.484	-0.0133	957.484	-0.03222	957.484	-0.04896	957.484	-0.06682	957.484	-0.07719	957.484	-0.08076	957.484	-0.08124	957.484	-0.07901	957.484	-0.08202	957.484	-0.08153	957.484	-0.08055	957.484	-0.06464	957.484	-0.06945	957.484	-0.07627	957.484	-0.07436	957.484	-0.07859
958.448	-0.000157768	958.448	-0.00278	958.448	-0.00612	958.448	-0.01322	958.448	-0.03222	958.448	-0.04872	958.448	-0.06636	958.448	-0.0768	958.448	-0.08034	958.448	-0.08073	958.448	-0.07868	958.448	-0.08167	958.448	-0.08098	958.448	-0.08024	958.448	-0.06442	958.448	-0.06898	958.448	-0.07574	958.448	-0.07389	958.448	-0.07812
959.412	-0.000156069	959.412	-0.00272	959.412	-0.00611	959.412	-0.01308	959.412	-0.03211	959.412	-0.04825	959.412	-0.06584	959.412	-0.07643	959.412	-0.07977	959.412	-0.08021	959.412	-0.07818	959.412	-0.08116	959.412	-0.08025	959.412	-0.07985	959.412	-0.06401	959.412	-0.06852	959.412	-0.07507	959.412	-0.07321	959.412	-0.07759
960.377	-0.000155345	960.377	-0.00264	960.377	-0.0061	960.377	-0.01294	960.377	-0.03185	960.377	-0.04767	960.377	-0.06519	960.377	-0.07597	960.377	-0.07904	960.377	-0.07951	960.377	-0.07751	960.377	-0.08051	960.377	-0.07939	960.377	-0.07925	960.377	-0.06336	960.377	-0.06809	960.377	-0.07434	960.377	-0.07232	960.377	-0.07697
961.341	-0.00015354	961.341	-0.00257	961.341	-0.00607	961.341	-0.01283	961.341	-0.03151	961.341	-0.04712	961.341	-0.06448	961.341	-0.07545	961.341	-0.07823	961.341	-0.07866	961.341	-0.07674	961.341	-0.07976	961.341	-0.07857	961.341	-0.07849	961.341	-0.06254	961.341	-0.06762	961.341	-0.07371	961.341	-0.07142	961.341	-0.07627
962.305	-0.000148085	962.305	-0.00254	962.305	-0.00602	962.305	-0.01272	962.305	-0.03122	962.305	-0.04669	962.305	-0.06385	962.305	-0.07489	962.305	-0.07747	962.305	-0.07781	962.305	-0.07601	962.305	-0.07899	962.305	-0.0779	962.305	-0.07773	962.305	-0.06173	962.305	-0.06703	962.305	-0.07326	962.305	-0.07075	962.305	-0.07558
963.269	-0.000139348	963.269	-0.00255	963.269	-0.00596	963.269	-0.01254	963.269	-0.03102	963.269	-0.04631	963.269	-0.06336	963.269	-0.07433	963.269	-0.07684	963.269	-0.07709	963.269	-0.07534	963.269	-0.07822	963.269	-0.07735	963.269	-0.07708	963.269	-0.06108	963.269	-0.06635	963.269	-0.07288	963.269	-0.07035	963.269	-0.075
964.234	-0.000131403	964.234	-0.00257	964.234	-0.00589	964.234	-0.01232	964.234	-0.03088	964.234	-0.04598	964.234	-0.06296	964.234	-0.07374	964.234	-0.07635	964.234	-0.07649	964.234	-0.07469	964.234	-0.07756	964.234	-0.07688	964.234	-0.07648	964.234	-0.06064	964.234	-0.06573	964.234	-0.07242	964.234	-0.07009	964.234	-0.07459
965.198	-0.000128359	965.198	-0.00255	965.198	-0.00581	965.198	-0.01214	965.198	-0.03076	965.198	-0.04574	965.198	-0.06258	965.198	-0.07316	965.198	-0.07588	965.198	-0.076	965.198	-0.07407	965.198	-0.07703	965.198	-0.07644	965.198	-0.07585	965.198	-0.0603	965.198	-0.06528	965.198	-0.07187	965.198	-0.0698	965.198	-0.07428
966.162	-0.000129603	966.162	-0.00251	966.162	-0.00573	966.162	-0.01207	966.162	-0.03065	966.162	-0.04557	966.162	-0.06219	966.162	-0.07265	966.162	-0.07532	966.162	-0.07563	966.162	-0.07352	966.162	-0.07656	966.162	-0.07603	966.162	-0.07517	966.162	-0.05995	966.162	-0.06496	966.162	-0.07127	966.162	-0.06943	966.162	-0.07392
967.126	-0.000129467	967.126	-0.00246	967.126	-0.00566	967.126	-0.01209	967.126	-0.03052	967.126	-0.04537	967.126	-0.06175	967.126	-0.0722	967.126	-0.07467	967.126	-0.07534	967.126	-0.07305	967.126	-0.07599	967.126	-0.07555	967.126	-0.0745	967.126	-0.05952	967.126	-0.06463	967.126	-0.07064	967.126	-0.06895	967.126	-0.07339
968.091	-0.000123763	968.091	-0.00244	968.091	-0.00564	968.091	-0.01216	968.091	-0.03031	968.091	-0.04506	968.091	-0.06125	968.091	-0.07177	968.091	-0.0741	968.091	-0.07503	968.091	-0.07267	968.091	-0.07528	968.091	-0.07497	968.091	-0.07397	968.091	-0.05903	968.091	-0.06426	968.091	-0.07005	968.091	-0.06839	968.091	-0.07273
969.055	-0.000116234	969.055	-0.00247	969.055	-0.0057	969.055	-0.01227	969.055	-0.03007	969.055	-0.04472	969.055	-0.0608	969.055	-0.07144	969.055	-0.07377	969.055	-0.07468	969.055	-0.07241	969.055	-0.07462	969.055	-0.07439	969.055	-0.07364	969.055	-0.05859	969.055	-0.06394	969.055	-0.06967	969.055	-0.06783	969.055	-0.07216
970.019	-0.000114595	970.019	-0.00255	970.019	-0.00584	970.019	-0.01242	970.019	-0.02991	970.019	-0.04449	970.019	-0.0606	970.019	-0.07128	970.019	-0.07369	970.019	-0.07435	970.019	-0.07229	970.019	-0.07429	970.019	-0.074	970.019	-0.07353	970.019	-0.05835	970.019	-0.06375	970.019	-0.06962	970.019	-0.06742	970.019	-0.07184
970.983	-0.000121137	970.983	-0.00269	970.983	-0.00603	970.983	-0.01261	970.983	-0.02993	970.983	-0.04443	970.983	-0.06073	970.983	-0.07132	970.983	-0.07382	970.983	-0.07414	970.983	-0.0723	970.983	-0.07436	970.983	-0.07389	970.983	-0.07365	970.983	-0.05845	970.983	-0.06368	970.983	-0.06984	970.983	-0.06724	970.983	-0.07182
971.947	-0.000129862	971.947	-0.00286	971.947	-0.00624	971.947	-0.01283	971.947	-0.03012	971.947	-0.04455	971.947	-0.06108	971.947	-0.07144	971.947	-0.07416	971.947	-0.07414	971.947	-0.07235	971.947	-0.0747	971.947	-0.07401	971.947	-0.07401	971.947	-0.05886	971.947	-0.06371	971.947	-0.07018	971.947	-0.06732	971.947	-0.07204
972.912	-0.000133091	972.912	-0.00304	972.912	-0.00643	972.912	-0.01309	972.912	-0.0304	972.912	-0.04479	972.912	-0.06147	972.912	-0.07159	972.912	-0.07464	972.912	-0.07434	972.912	-0.07238	972.912	-0.07511	972.912	-0.07419	972.912	-0.07453	972.912	-0.0594	972.912	-0.06383	972.912	-0.0705	972.912	-0.06761	972.912	-0.07236
973.876	-0.000130217	973.876	-0.00321	973.876	-0.00658	973.876	-0.01335	973.876	-0.03066	973.876	-0.0451	973.876	-0.06173	973.876	-0.07172	973.876	-0.07506	973.876	-0.07464	973.876	-0.07239	973.876	-0.07538	973.876	-0.07433	973.876	-0.07499	973.876	-0.05983	973.876	-0.06402	973.876	-0.0707	973.876	-0.06797	973.876	-0.0726
974.84	-0.00012603	974.84	-0.00333	974.84	-0.00666	974.84	-0.01354	974.84	-0.03082	974.84	-0.04529	974.84	-0.06177	974.84	-0.07177	974.84	-0.07514	974.84	-0.07479	974.84	-0.07232	974.84	-0.07536	974.84	-0.07429	974.84	-0.07511	974.84	-0.05993	974.84	-0.06416	974.84	-0.07065	974.84	-0.06816	974.84	-0.07257
975.804	-0.000123313	975.804	-0.00339	975.804	-0.00667	975.804	-0.0136	975.804	-0.03077	975.804	-0.04521	975.804	-0.06152	975.804	-0.07163	975.804	-0.07474	975.804	-0.07454	975.804	-0.0721	975.804	-0.07501	975.804	-0.07405	975.804	-0.07471	975.804	-0.05959	975.804	-0.06408	975.804	-0.0703	975.804	-0.06798	975.804	-0.07218
976.769	-0.000122327	976.769	-0.00339	976.769	-0.00664	976.769	-0.01349	976.769	-0.03045	976.769	-0.04483	976.769	-0.06098	976.769	-0.07122	976.769	-0.07393	976.769	-0.07389	976.769	-0.07166	976.769	-0.07443	976.769	-0.07364	976.769	-0.07387	976.769	-0.05891	976.769	-0.06369	976.769	-0.06969	976.769	-0.06743	976.769	-0.07147
977.733	-0.000124542	977.733	-0.00332	977.733	-0.00654	977.733	-0.01325	977.733	-0.02993	977.733	-0.04424	977.733	-0.06024	977.733	-0.07058	977.733	-0.07291	977.733	-0.07302	977.733	-0.07098	977.733	-0.07369	977.733	-0.0731	977.733	-0.0728	977.733	-0.05805	977.733	-0.06299	977.733	-0.06896	977.733	-0.06668	977.733	-0.07055
978.697	-0.000130962	978.697	-0.00321	978.697	-0.00638	978.697	-0.01291	978.697	-0.02937	978.697	-0.04359	978.697	-0.05941	978.697	-0.06977	978.697	-0.07183	978.697	-0.07215	978.697	-0.07007	978.697	-0.07277	978.697	-0.07239	978.697	-0.07164	978.697	-0.05719	978.697	-0.06205	978.697	-0.06818	978.697	-0.06583	978.697	-0.06953
979.661	-0.000136833	979.661	-0.00305	979.661	-0.00616	979.661	-0.01252	979.661	-0.02888	979.661	-0.04298	979.661	-0.05858	979.661	-0.0688	979.661	-0.07083	979.661	-0.07135	979.661	-0.06902	979.661	-0.07165	979.661	-0.07145	979.661	-0.07046	979.661	-0.05638	979.661	-0.06098	979.661	-0.0673	979.661	-0.06493	979.661	-0.06854
980.625	-0.000133798	980.625	-0.00287	980.625	-0.00594	980.625	-0.01214	980.625	-0.02844	980.625	-0.0424	980.625	-0.05776	980.625	-0.06771	980.625	-0.0699	980.625	-0.07057	980.625	-0.06795	980.625	-0.07047	980.625	-0.07034	980.625	-0.06932	980.625	-0.0556	980.625	-0.05995	980.625	-0.06631	980.625	-0.06401	980.625	-0.06763
981.59	-0.000121334	981.59	-0.00271	981.59	-0.00575	981.59	-0.01184	981.59	-0.02796	981.59	-0.04179	981.59	-0.05694	981.59	-0.06658	981.59	-0.069	981.59	-0.06972	981.59	-0.06701	981.59	-0.06938	981.59	-0.06924	981.59	-0.06827	981.59	-0.0548	981.59	-0.05908	981.59	-0.06524	981.59	-0.06314	981.59	-0.06677
982.554	-0.000109994	982.554	-0.00258	982.554	-0.00559	982.554	-0.01163	982.554	-0.02742	982.554	-0.04112	982.554	-0.05609	982.554	-0.06557	982.554	-0.06803	982.554	-0.06875	982.554	-0.06626	982.554	-0.06848	982.554	-0.06834	982.554	-0.06736	982.554	-0.05404	982.554	-0.0584	982.554	-0.06423	982.554	-0.06233	982.554	-0.06591
983.518	-0.000109825	983.518	-0.0025	983.518	-0.00547	983.518	-0.01149	983.518	-0.02689	983.518	-0.04042	983.518	-0.05517	983.518	-0.0647	983.518	-0.06703	983.518	-0.06766	983.518	-0.06561	983.518	-0.06773	983.518	-0.06764	983.518	-0.06661	983.518	-0.05336	983.518	-0.05782	983.518	-0.06335	983.518	-0.06154	983.518	-0.06503
984.482	-0.000120754	984.482	-0.00245	984.482	-0.00536	984.482	-0.01135	984.482	-0.02642	984.482	-0.03977	984.482	-0.0542	984.482	-0.0639	984.482	-0.06608	984.482	-0.06654	984.482	-0.06493	984.482	-0.06699	984.482	-0.06694	984.482	-0.06598	984.482	-0.05275	984.482	-0.05718	984.482	-0.06261	984.482	-0.0607	984.482	-0.06417
985.447	-0.000132594	985.447	-0.00243	985.447	-0.00525	985.447	-0.01114	985.447	-0.02599	985.447	-0.03919	985.447	-0.05332	985.447	-0.0631	985.447	-0.06523	985.447	-0.06551	985.447	-0.06412	985.447	-0.06619	985.447	-0.06605	985.447	-0.06539	985.447	-0.0521	985.447	-0.05638	985.447	-0.06188	985.447	-0.05978	985.447	-0.06331
986.411	-0.000133946	986.411	-0.00243	986.411	-0.00515	986.411	-0.01089	986.411	-0.02562	986.411	-0.03869	986.411	-0.05263	986.411	-0.06232	986.411	-0.06449	986.411	-0.06468	986.411	-0.0632	986.411	-0.06537	986.411	-0.06501	986.411	-0.06474	986.411	-0.05137	986.411	-0.05546	986.411	-0.06109	986.411	-0.05884	986.411	-0.06245
987.375	-0.000123946	987.375	-0.00243	987.375	-0.0051	987.375	-0.01073	987.375	-0.02538	987.375	-0.03833	987.375	-0.05225	987.375	-0.06174	987.375	-0.06393	987.375	-0.06418	987.375	-0.06235	987.375	-0.0647	987.375	-0.06411	987.375	-0.06413	987.375	-0.05074	987.375	-0.05461	987.375	-0.06031	987.375	-0.05806	987.375	-0.06171
988.339	-0.000112086	988.339	-0.00248	988.339	-0.00517	988.339	-0.01079	988.339	-0.02538	988.339	-0.03827	988.339	-0.05223	988.339	-0.06155	988.339	-0.06367	988.339	-0.06414	988.339	-0.06189	988.339	-0.06441	988.339	-0.06369	988.339	-0.06378	988.339	-0.05048	988.339	-0.05415	988.339	-0.0598	988.339	-0.05772	988.339	-0.06138
989.304	-0.000107651	989.304	-0.00262	989.304	-0.00542	989.304	-0.01112	989.304	-0.02569	989.304	-0.03855	989.304	-0.05253	989.304	-0.06183	989.304	-0.06381	989.304	-0.06465	989.304	-0.06201	989.304	-0.06455	989.304	-0.06388	989.304	-0.06389	989.304	-0.05073	989.304	-0.05427	989.304	-0.05976	989.304	-0.05799	989.304	-0.0616
990.268	-0.000112559	990.268	-0.00285	990.268	-0.0058	990.268	-0.01161	990.268	-0.02624	990.268	-0.03908	990.268	-0.05304	990.268	-0.06244	990.268	-0.06434	990.268	-0.06557	990.268	-0.06263	990.268	-0.06501	990.268	-0.06456	990.268	-0.06446	990.268	-0.05133	990.268	-0.05492	990.268	-0.06017	990.268	-0.05875	990.268	-0.06228
991.232	-0.00012064	991.232	-0.00314	991.232	-0.00619	991.232	-0.01205	991.232	-0.02687	991.232	-0.03963	991.232	-0.05359	991.232	-0.06308	991.232	-0.0651	991.232	-0.06651	991.232	-0.06337	991.232	-0.06559	991.232	-0.06537	991.232	-0.06527	991.232	-0.05196	991.232	-0.05579	991.232	-0.06078	991.232	-0.05958	991.232	-0.06312
992.196	-0.000122494	992.196	-0.00336	992.196	-0.00644	992.196	-0.01228	992.196	-0.02732	992.196	-0.03994	992.196	-0.05399	992.196	-0.06342	992.196	-0.06578	992.196	-0.06702	992.196	-0.06383	992.196	-0.06604	992.196	-0.0659	992.196	-0.06594	992.196	-0.05229	992.196	-0.05647	992.196	-0.06119	992.196	-0.06009	992.196	-0.06373
993.16	-0.000115137	993.16	-0.00342	993.16	-0.00648	993.16	-0.01223	993.16	-0.02739	993.16	-0.03982	993.16	-0.05408	993.16	-0.06319	993.16	-0.06595	993.16	-0.06683	993.16	-0.06374	993.16	-0.06612	993.16	-0.06582	993.16	-0.06606	993.16	-0.05212	993.16	-0.05664	993.16	-0.06108	993.16	-0.06008	993.16	-0.06374
994.125	-0.0001051	994.125	-0.00329	994.125	-0.00632	994.125	-0.01197	994.125	-0.027	994.125	-0.03919	994.125	-0.05378	994.125	-0.06233	994.125	-0.0654	994.125	-0.06594	994.125	-0.06309	994.125	-0.06564	994.125	-0.06505	994.125	-0.0654	994.125	-0.05145	994.125	-0.05615	994.125	-0.06041	994.125	-0.0596	994.125	-0.06299
995.089	-9.9979e-05	995.089	-0.00304	995.089	-0.00602	995.089	-0.01158	995.089	-0.02628	995.089	-0.03821	995.089	-0.05308	995.089	-0.06103	995.089	-0.06425	995.089	-0.06453	995.089	-0.06202	995.089	-0.06464	995.089	-0.06387	995.089	-0.06413	995.089	-0.05047	995.089	-0.05516	995.089	-0.0594	995.089	-0.05874	995.089	-0.06165
996.053	-0.000100875	996.053	-0.00278	996.053	-0.00566	996.053	-0.01115	996.053	-0.0255	996.053	-0.03716	996.053	-0.05208	996.053	-0.05966	996.053	-0.06284	996.053	-0.06292	996.053	-0.06076	996.053	-0.0634	996.053	-0.0627	996.053	-0.06269	996.053	-0.04946	996.053	-0.05398	996.053	-0.05838	996.053	-0.05759	996.053	-0.06016
997.018	-0.000102925	997.018	-0.0026	997.018	-0.00535	997.018	-0.01075	997.018	-0.02484	997.018	-0.03627	997.018	-0.05092	997.018	-0.05853	997.018	-0.06148	997.018	-0.06143	997.018	-0.05956	997.018	-0.06223	997.018	-0.06174	997.018	-0.06141	997.018	-0.04856	997.018	-0.05287	997.018	-0.05749	997.018	-0.05625	997.018	-0.05894
997.982	-0.000101285	997.982	-0.00248	997.982	-0.00512	997.982	-0.01039	997.982	-0.0243	997.982	-0.03557	997.982	-0.0498	997.982	-0.05769	997.982	-0.06032	997.982	-0.06025	997.982	-0.05855	997.982	-0.06124	997.982	-0.06093	997.982	-0.06035	997.982	-0.04778	997.982	-0.05191	997.982	-0.05664	997.982	-0.05489	997.982	-0.05808
998.946	-9.67753e-05	998.946	-0.00238	998.946	-0.00498	998.946	-0.01007	998.946	-0.02384	998.946	-0.03499	998.946	-0.04882	998.946	-0.05701	998.946	-0.05941	998.946	-0.05937	998.946	-0.05776	998.946	-0.06037	998.946	-0.06015	998.946	-0.05937	998.946	-0.04706	998.946	-0.05104	998.946	-0.05577	998.946	-0.05368	998.946	-0.05745
999.91	-9.50362e-05	999.91	-0.00225	999.91	-0.00488	999.91	-0.00977	999.91	-0.02343	999.91	-0.03449	999.91	-0.04798	999.91	-0.05635	999.91	-0.0587	999.91	-0.05866	999.91	-0.05714	999.91	-0.05953	999.91	-0.05938	999.91	-0.05844	999.91	-0.04637	999.91	-0.05025	999.91	-0.05494	999.91	-0.05277	999.91	-0.05685
1000.87	-0.000100483	1000.87	-0.00212	1000.87	-0.00474	1000.87	-0.00952	1000.87	-0.02309	1000.87	-0.0341	1000.87	-0.04721	1000.87	-0.05567	1000.87	-0.05801	1000.87	-0.058	1000.87	-0.0566	1000.87	-0.05876	1000.87	-0.05866	1000.87	-0.05759	1000.87	-0.04573	1000.87	-0.04959	1000.87	-0.05424	1000.87	-0.05218	1000.87	-0.05615
1001.84	-0.000111434	1001.84	-0.00202	1001.84	-0.00456	1001.84	-0.00933	1001.84	-0.02279	1001.84	-0.0338	1001.84	-0.04647	1001.84	-0.05503	1001.84	-0.05719	1001.84	-0.05736	1001.84	-0.05607	1001.84	-0.05809	1001.84	-0.05798	1001.84	-0.05686	1001.84	-0.04514	1001.84	-0.04906	1001.84	-0.05369	1001.84	-0.0518	1001.84	-0.05534
1002.8	-0.000119972	1002.8	-0.00197	1002.8	-0.00437	1002.8	-0.0092	1002.8	-0.02246	1002.8	-0.03354	1002.8	-0.04576	1002.8	-0.05446	1002.8	-0.05624	1002.8	-0.05674	1002.8	-0.05543	1002.8	-0.05752	1002.8	-0.05727	1002.8	-0.05621	1002.8	-0.04457	1002.8	-0.04856	1002.8	-0.0532	1002.8	-0.05143	1002.8	-0.05444
1003.77	-0.000119137	1003.77	-0.00193	1003.77	-0.00423	1003.77	-0.0091	1003.77	-0.02208	1003.77	-0.03324	1003.77	-0.04516	1003.77	-0.0539	1003.77	-0.05535	1003.77	-0.05612	1003.77	-0.05465	1003.77	-0.05688	1003.77	-0.05651	1003.77	-0.05559	1003.77	-0.04399	1003.77	-0.04799	1003.77	-0.05267	1003.77	-0.05094	1003.77	-0.05353
1004.73	-0.000111427	1004.73	-0.00191	1004.73	-0.00417	1004.73	-0.00899	1004.73	-0.02171	1004.73	-0.03285	1004.73	-0.04472	1004.73	-0.05333	1004.73	-0.05472	1004.73	-0.05552	1004.73	-0.05383	1004.73	-0.0561	1004.73	-0.05577	1004.73	-0.05499	1004.73	-0.0434	1004.73	-0.04735	1004.73	-0.05214	1004.73	-0.05032	1004.73	-0.05268
1005.7	-0.00010518	1005.7	-0.00194	1005.7	-0.00424	1005.7	-0.00894	1005.7	-0.02149	1005.7	-0.0324	1005.7	-0.04449	1005.7	-0.05287	1005.7	-0.05442	1005.7	-0.05509	1005.7	-0.05326	1005.7	-0.05538	1005.7	-0.05519	1005.7	-0.05449	1005.7	-0.04292	1005.7	-0.04677	1005.7	-0.05172	1005.7	-0.04976	1005.7	-0.05206
1006.66	-0.000103523	1006.66	-0.00203	1006.66	-0.00444	1006.66	-0.00903	1006.66	-0.02155	1006.66	-0.0321	1006.66	-0.04455	1006.66	-0.05275	1006.66	-0.05452	1006.66	-0.05501	1006.66	-0.0532	1006.66	-0.05514	1006.66	-0.05497	1006.66	-0.05432	1006.66	-0.04277	1006.66	-0.04646	1006.66	-0.05157	1006.66	-0.04951	1006.66	-0.05197
1007.62	-0.000101112	1007.62	-0.0022	1007.62	-0.00476	1007.62	-0.00934	1007.62	-0.02198	1007.62	-0.03223	1007.62	-0.04498	1007.62	-0.05315	1007.62	-0.05506	1007.62	-0.05535	1007.62	-0.05374	1007.62	-0.05563	1007.62	-0.05532	1007.62	-0.0547	1007.62	-0.0431	1007.62	-0.04671	1007.62	-0.05186	1007.62	-0.04976	1007.62	-0.05263
1008.59	-9.23353e-05	1008.59	-0.00243	1008.59	-0.00517	1008.59	-0.00987	1008.59	-0.02276	1008.59	-0.0329	1008.59	-0.04583	1008.59	-0.05406	1008.59	-0.05602	1008.59	-0.05606	1008.59	-0.05479	1008.59	-0.05672	1008.59	-0.05628	1008.59	-0.05574	1008.59	-0.04386	1008.59	-0.04764	1008.59	-0.05265	1008.59	-0.05055	1008.59	-0.05391
1009.55	-8.00988e-05	1009.55	-0.00273	1009.55	-0.00563	1009.55	-0.01056	1009.55	-0.0238	1009.55	-0.03397	1009.55	-0.04707	1009.55	-0.05536	1009.55	-0.05734	1009.55	-0.05711	1009.55	-0.05619	1009.55	-0.05809	1009.55	-0.05768	1009.55	-0.05729	1009.55	-0.04492	1009.55	-0.04911	1009.55	-0.0539	1009.55	-0.05178	1009.55	-0.05549
1010.52	-7.1063e-05	1010.52	-0.00312	1010.52	-0.00611	1010.52	-0.01135	1010.52	-0.02497	1010.52	-0.03524	1010.52	-0.04857	1010.52	-0.05694	1010.52	-0.05893	1010.52	-0.05853	1010.52	-0.05781	1010.52	-0.05961	1010.52	-0.05928	1010.52	-0.05907	1010.52	-0.04622	1010.52	-0.05081	1010.52	-0.05546	1010.52	-0.05333	1010.52	-0.05712
1011.48	-6.6229e-05	1011.48	-0.00352	1011.48	-0.00654	1011.48	-0.01212	1011.48	-0.02614	1011.48	-0.03651	1011.48	-0.05003	1011.48	-0.05871	1011.48	-0.06057	1011.48	-0.0602	1011.48	-0.05938	1011.48	-0.06128	1011.48	-0.06086	1011.48	-0.06076	1011.48	-0.04771	1011.48	-0.05243	1011.48	-0.05705	1011.48	-0.05499	1011.48	-0.05865
1012.45	-6.25023e-05	1012.45	-0.00381	1012.45	-0.00681	1012.45	-0.01268	1012.45	-0.02707	1012.45	-0.03763	1012.45	-0.05115	1012.45	-0.06034	1012.45	-0.06186	1012.45	-0.06172	1012.45	-0.06058	1012.45	-0.06283	1012.45	-0.06216	1012.45	-0.0621	1012.45	-0.0492	1012.45	-0.05377	1012.45	-0.05832	1012.45	-0.05645	1012.45	-0.05994
1013.41	-6.08642e-05	1013.41	-0.0039	1013.41	-0.00688	1013.41	-0.01294	1013.41	-0.02754	1013.41	-0.03841	1013.41	-0.05179	1013.41	-0.06138	1013.41	-0.06248	1013.41	-0.06262	1013.41	-0.06126	1013.41	-0.06376	1013.41	-0.06293	1013.41	-0.06291	1013.41	-0.05037	1013.41	-0.05469	1013.41	-0.05903	1013.41	-0.0574	1013.41	-0.06085
1014.37	-6.71176e-05	1014.37	-0.00379	1014.37	-0.00678	1014.37	-0.01289	1014.37	-0.0275	1014.37	-0.03873	1014.37	-0.05206	1014.37	-0.06156	1014.37	-0.06245	1014.37	-0.06278	1014.37	-0.06148	1014.37	-0.06385	1014.37	-0.06308	1014.37	-0.06314	1014.37	-0.05096	1014.37	-0.05514	1014.37	-0.05916	1014.37	-0.05775	1014.37	-0.06133
1015.34	-8.40767e-05	1015.34	-0.00354	1015.34	-0.00659	1015.34	-0.01263	1015.34	-0.02708	1015.34	-0.03864	1015.34	-0.05204	1015.34	-0.06104	1015.34	-0.06204	1015.34	-0.06234	1015.34	-0.06131	1015.34	-0.06326	1015.34	-0.06276	1015.34	-0.06292	1015.34	-0.05091	1015.34	-0.05508	1015.34	-0.05882	1015.34	-0.05764	1015.34	-0.06144
1016.3	-0.000104948	1016.3	-0.00324	1016.3	-0.00629	1016.3	-0.01219	1016.3	-0.02643	1016.3	-0.03824	1016.3	-0.05164	1016.3	-0.06016	1016.3	-0.06143	1016.3	-0.06152	1016.3	-0.06068	1016.3	-0.06231	1016.3	-0.06213	1016.3	-0.06236	1016.3	-0.05024	1016.3	-0.05453	1016.3	-0.05813	1016.3	-0.05719	1016.3	-0.06108
1017.27	-0.000117321	1017.27	-0.00292	1017.27	-0.00589	1017.27	-0.01161	1017.27	-0.02569	1017.27	-0.03758	1017.27	-0.05081	1017.27	-0.05914	1017.27	-0.06063	1017.27	-0.06053	1017.27	-0.05959	1017.27	-0.06121	1017.27	-0.0613	1017.27	-0.06152	1017.27	-0.04911	1017.27	-0.05358	1017.27	-0.05721	1017.27	-0.05642	1017.27	-0.0602
1018.23	-0.000117397	1018.23	-0.00266	1018.23	-0.00546	1018.23	-0.01102	1018.23	-0.02498	1018.23	-0.03676	1018.23	-0.04972	1018.23	-0.05808	1018.23	-0.05968	1018.23	-0.05959	1018.23	-0.05829	1018.23	-0.06014	1018.23	-0.06032	1018.23	-0.06045	1018.23	-0.04785	1018.23	-0.05243	1018.23	-0.05631	1018.23	-0.0554	1018.23	-0.05897
1019.2	-0.000112554	1019.2	-0.00246	1019.2	-0.00508	1019.2	-0.01058	1019.2	-0.02438	1019.2	-0.03591	1019.2	-0.04867	1019.2	-0.05711	1019.2	-0.05874	1019.2	-0.05889	1019.2	-0.05719	1019.2	-0.05933	1019.2	-0.05932	1019.2	-0.05927	1019.2	-0.04682	1019.2	-0.05137	1019.2	-0.05558	1019.2	-0.05427	1019.2	-0.05778
1020.16	-0.000109099	1020.16	-0.0023	1020.16	-0.0048	1020.16	-0.01034	1020.16	-0.02392	1020.16	-0.03517	1020.16	-0.04786	1020.16	-0.05632	1020.16	-0.05795	1020.16	-0.05835	1020.16	-0.05643	1020.16	-0.05881	1020.16	-0.0584	1020.16	-0.05816	1020.16	-0.04614	1020.16	-0.05056	1020.16	-0.055	1020.16	-0.0532	1020.16	-0.05685
1021.12	-0.000105993	1021.12	-0.00216	1021.12	-0.00462	1021.12	-0.0102	1021.12	-0.02354	1021.12	-0.03459	1021.12	-0.04731	1021.12	-0.05574	1021.12	-0.05734	1021.12	-0.05776	1021.12	-0.05591	1021.12	-0.05842	1021.12	-0.0576	1021.12	-0.05726	1021.12	-0.04567	1021.12	-0.04994	1021.12	-0.05445	1021.12	-0.0523	1021.12	-0.05611
1022.09	-9.9851e-05	1022.09	-0.00204	1022.09	-0.00451	1022.09	-0.01005	1022.09	-0.02326	1022.09	-0.03416	1022.09	-0.04694	1022.09	-0.05525	1022.09	-0.05694	1022.09	-0.05709	1022.09	-0.05548	1022.09	-0.05802	1022.09	-0.05698	1022.09	-0.05661	1022.09	-0.04529	1022.09	-0.04937	1022.09	-0.05391	1022.09	-0.05166	1022.09	-0.05546
1023.05	-9.11342e-05	1023.05	-0.00198	1023.05	-0.00448	1023.05	-0.00989	1023.05	-0.02312	1023.05	-0.03397	1023.05	-0.04669	1023.05	-0.05483	1023.05	-0.05679	1023.05	-0.05656	1023.05	-0.05517	1023.05	-0.05764	1023.05	-0.05661	1023.05	-0.05619	1023.05	-0.04504	1023.05	-0.04883	1023.05	-0.0535	1023.05	-0.05136	1023.05	-0.05499
1024.02	-8.3507e-05	1024.02	-0.002	1024.02	-0.0045	1024.02	-0.00978	1024.02	-0.02314	1024.02	-0.03402	1024.02	-0.04651	1024.02	-0.05455	1024.02	-0.0568	1024.02	-0.0564	1024.02	-0.0551	1024.02	-0.05736	1024.02	-0.05652	1024.02	-0.05595	1024.02	-0.04496	1024.02	-0.04846	1024.02	-0.05332	1024.02	-0.05138	1024.02	-0.05478
1024.98	-7.98874e-05	1024.98	-0.00207	1024.98	-0.00455	1024.98	-0.00971	1024.98	-0.02322	1024.98	-0.03417	1024.98	-0.04631	1024.98	-0.05446	1024.98	-0.05682	1024.98	-0.05657	1024.98	-0.05529	1024.98	-0.05722	1024.98	-0.05658	1024.98	-0.05584	1024.98	-0.04494	1024.98	-0.04832	1024.98	-0.05329	1024.98	-0.05151	1024.98	-0.05474
1025.94	-8.13552e-05	1025.94	-0.00212	1025.94	-0.00458	1025.94	-0.00966	1025.94	-0.02325	1025.94	-0.03423	1025.94	-0.04611	1025.94	-0.05447	1025.94	-0.05675	1025.94	-0.05682	1025.94	-0.05563	1025.94	-0.05716	1025.94	-0.05666	1025.94	-0.05582	1025.94	-0.04488	1025.94	-0.04833	1025.94	-0.05327	1025.94	-0.05151	1025.94	-0.0547
1026.91	-8.77783e-05	1026.91	-0.00212	1026.91	-0.00459	1026.91	-0.0096	1026.91	-0.02322	1026.91	-0.03413	1026.91	-0.04598	1026.91	-0.05445	1026.91	-0.05669	1026.91	-0.057	1026.91	-0.05589	1026.91	-0.05718	1026.91	-0.05673	1026.91	-0.05588	1026.91	-0.04479	1026.91	-0.04835	1026.91	-0.05324	1026.91	-0.05133	1026.91	-0.05466
1027.87	-9.76112e-05	1027.87	-0.0021	1027.87	-0.00458	1027.87	-0.00956	1027.87	-0.02316	1027.87	-0.03399	1027.87	-0.04598	1027.87	-0.05438	1027.87	-0.05671	1027.87	-0.05711	1027.87	-0.05589	1027.87	-0.05723	1027.87	-0.05687	1027.87	-0.05596	1027.87	-0.04476	1027.87	-0.04831	1027.87	-0.05318	1027.87	-0.05108	1027.87	-0.05468
1028.84	-0.000107586	1028.84	-0.0021	1028.84	-0.00461	1028.84	-0.00956	1028.84	-0.02309	1028.84	-0.03394	1028.84	-0.04609	1028.84	-0.05429	1028.84	-0.05677	1028.84	-0.05722	1028.84	-0.05559	1028.84	-0.05728	1028.84	-0.05707	1028.84	-0.05604	1028.84	-0.04482	1028.84	-0.04827	1028.84	-0.05306	1028.84	-0.05089	1028.84	-0.05473
1029.8	-0.000114451	1029.8	-0.00213	1029.8	-0.00469	1029.8	-0.00961	1029.8	-0.02306	1029.8	-0.03402	1029.8	-0.04629	1029.8	-0.05421	1029.8	-0.05679	1029.8	-0.05738	1029.8	-0.0552	1029.8	-0.05735	1029.8	-0.05728	1029.8	-0.05614	1029.8	-0.04492	1029.8	-0.04833	1029.8	-0.05288	1029.8	-0.05084	1029.8	-0.05476
1030.77	-0.000116971	1030.77	-0.00217	1030.77	-0.00479	1030.77	-0.00968	1030.77	-0.0231	1030.77	-0.03417	1030.77	-0.04656	1030.77	-0.05413	1030.77	-0.05679	1030.77	-0.05756	1030.77	-0.05499	1030.77	-0.05751	1030.77	-0.05745	1030.77	-0.05627	1030.77	-0.04504	1030.77	-0.0485	1030.77	-0.05279	1030.77	-0.0509	1030.77	-0.05474
1031.73	-0.000115358	1031.73	-0.00219	1031.73	-0.00486	1031.73	-0.00976	1031.73	-0.02321	1031.73	-0.03428	1031.73	-0.04682	1031.73	-0.05406	1031.73	-0.05678	1031.73	-0.05762	1031.73	-0.055	1031.73	-0.05769	1031.73	-0.05748	1031.73	-0.05636	1031.73	-0.0451	1031.73	-0.04872	1031.73	-0.05288	1031.73	-0.051	1031.73	-0.05468
1032.69	-0.000109782	1032.69	-0.0022	1032.69	-0.00485	1032.69	-0.00978	1032.69	-0.02331	1032.69	-0.0343	1032.69	-0.04691	1032.69	-0.05402	1032.69	-0.0567	1032.69	-0.05746	1032.69	-0.055	1032.69	-0.05773	1032.69	-0.0573	1032.69	-0.05632	1032.69	-0.04499	1032.69	-0.04883	1032.69	-0.05307	1032.69	-0.05103	1032.69	-0.05456
1033.66	-0.0001014	1033.66	-0.00222	1033.66	-0.00475	1033.66	-0.00973	1033.66	-0.02329	1033.66	-0.03423	1033.66	-0.04674	1033.66	-0.05399	1033.66	-0.05647	1033.66	-0.05703	1033.66	-0.05475	1033.66	-0.05753	1033.66	-0.05689	1033.66	-0.05617	1033.66	-0.04472	1033.66	-0.04872	1033.66	-0.05318	1033.66	-0.05097	1033.66	-0.05435
1034.62	-9.33272e-05	1034.62	-0.00224	1034.62	-0.00465	1034.62	-0.00965	1034.62	-0.02319	1034.62	-0.03416	1034.62	-0.04646	1034.62	-0.05392	1034.62	-0.05617	1034.62	-0.05653	1034.62	-0.05432	1034.62	-0.05725	1034.62	-0.05645	1034.62	-0.05605	1034.62	-0.04443	1034.62	-0.04848	1034.62	-0.05314	1034.62	-0.05089	1034.62	-0.05417
1035.59	-8.85798e-05	1035.59	-0.00225	1035.59	-0.00461	1035.59	-0.00962	1035.59	-0.02312	1035.59	-0.03415	1035.59	-0.04623	1035.59	-0.05381	1035.59	-0.056	1035.59	-0.05617	1035.59	-0.05401	1035.59	-0.05708	1035.59	-0.05614	1035.59	-0.05603	1035.59	-0.04429	1035.59	-0.04829	1035.59	-0.05304	1035.59	-0.05091	1035.59	-0.05414
1036.55	-8.76225e-05	1036.55	-0.00224	1036.55	-0.00465	1036.55	-0.00966	1036.55	-0.02313	1036.55	-0.03414	1036.55	-0.04612	1036.55	-0.05377	1036.55	-0.05603	1036.55	-0.05606	1036.55	-0.05399	1036.55	-0.05704	1036.55	-0.05598	1036.55	-0.05603	1036.55	-0.04433	1036.55	-0.04826	1036.55	-0.05301	1036.55	-0.05099	1036.55	-0.05421
1037.52	-8.90988e-05	1037.52	-0.0022	1037.52	-0.00472	1037.52	-0.00977	1037.52	-0.02317	1037.52	-0.03403	1037.52	-0.04606	1037.52	-0.05387	1037.52	-0.05617	1037.52	-0.05613	1037.52	-0.0542	1037.52	-0.05704	1037.52	-0.05584	1037.52	-0.05596	1037.52	-0.04445	1037.52	-0.04836	1037.52	-0.0531	1037.52	-0.05106	1037.52	-0.05423
1038.48	-9.21692e-05	1038.48	-0.00216	1038.48	-0.00479	1038.48	-0.00985	1038.48	-0.02315	1038.48	-0.03381	1038.48	-0.04596	1038.48	-0.05401	1038.48	-0.05626	1038.48	-0.05625	1038.48	-0.05439	1038.48	-0.05707	1038.48	-0.05567	1038.48	-0.05585	1038.48	-0.04462	1038.48	-0.04847	1038.48	-0.05327	1038.48	-0.05105	1038.48	-0.05417
1039.44	-9.68865e-05	1039.44	-0.00212	1039.44	-0.00483	1039.44	-0.00989	1039.44	-0.02308	1039.44	-0.03363	1039.44	-0.04577	1039.44	-0.05401	1039.44	-0.05623	1039.44	-0.05629	1039.44	-0.05446	1039.44	-0.05711	1039.44	-0.05554	1039.44	-0.05581	1039.44	-0.0448	1039.44	-0.0485	1039.44	-0.05339	1039.44	-0.051	1039.44	-0.05411
1040.41	-0.000102165	1040.41	-0.0021	1040.41	-0.00485	1040.41	-0.00989	1040.41	-0.02297	1040.41	-0.03356	1040.41	-0.04557	1040.41	-0.05384	1040.41	-0.05614	1040.41	-0.05627	1040.41	-0.05445	1040.41	-0.05709	1040.41	-0.05554	1040.41	-0.05591	1040.41	-0.04491	1040.41	-0.04841	1040.41	-0.05336	1040.41	-0.05097	1040.41	-0.05415
1041.37	-0.000105049	1041.37	-0.00209	1041.37	-0.00484	1041.37	-0.00991	1041.37	-0.02287	1041.37	-0.0336	1041.37	-0.04549	1041.37	-0.0536	1041.37	-0.05609	1041.37	-0.05624	1041.37	-0.05451	1041.37	-0.05694	1041.37	-0.05566	1041.37	-0.05608	1041.37	-0.04487	1041.37	-0.04823	1041.37	-0.05315	1041.37	-0.051	1041.37	-0.05426
1042.34	-0.000103357	1042.34	-0.00209	1042.34	-0.00481	1042.34	-0.00996	1042.34	-0.0228	1042.34	-0.03363	1042.34	-0.04563	1042.34	-0.05344	1042.34	-0.05611	1042.34	-0.05624	1042.34	-0.05465	1042.34	-0.05671	1042.34	-0.05587	1042.34	-0.05622	1042.34	-0.04471	1042.34	-0.04802	1042.34	-0.0529	1042.34	-0.05112	1042.34	-0.05436
1043.3	-9.82182e-05	1043.3	-0.00209	1043.3	-0.0048	1043.3	-0.01	1043.3	-0.02276	1043.3	-0.03359	1043.3	-0.04591	1043.3	-0.05335	1043.3	-0.05612	1043.3	-0.05625	1043.3	-0.05475	1043.3	-0.05646	1043.3	-0.05611	1043.3	-0.05623	1043.3	-0.04451	1043.3	-0.04787	1043.3	-0.05277	1043.3	-0.05127	1043.3	-0.05438
1044.27	-9.28987e-05	1044.27	-0.00209	1044.27	-0.00483	1044.27	-0.00998	1044.27	-0.02272	1044.27	-0.0335	1044.27	-0.04605	1044.27	-0.05327	1044.27	-0.05599	1044.27	-0.05617	1044.27	-0.05465	1044.27	-0.05618	1044.27	-0.05631	1044.27	-0.05604	1044.27	-0.04427	1044.27	-0.04781	1044.27	-0.05276	1044.27	-0.0513	1044.27	-0.05429
1045.23	-9.03847e-05	1045.23	-0.00208	1045.23	-0.00486	1045.23	-0.0099	1045.23	-0.02264	1045.23	-0.03339	1045.23	-0.0459	1045.23	-0.05313	1045.23	-0.05568	1045.23	-0.05597	1045.23	-0.05435	1045.23	-0.05584	1045.23	-0.05641	1045.23	-0.05569	1045.23	-0.04389	1045.23	-0.04783	1045.23	-0.05269	1045.23	-0.05109	1045.23	-0.05416
1046.19	-9.23401e-05	1046.19	-0.00208	1046.19	-0.00487	1046.19	-0.00983	1046.19	-0.02255	1046.19	-0.03335	1046.19	-0.04556	1046.19	-0.0529	1046.19	-0.05524	1046.19	-0.05568	1046.19	-0.054	1046.19	-0.05547	1046.19	-0.05638	1046.19	-0.05531	1046.19	-0.04341	1046.19	-0.04783	1046.19	-0.0524	1046.19	-0.0507	1046.19	-0.05407
1047.16	-9.88023e-05	1047.16	-0.00208	1047.16	-0.00488	1047.16	-0.00981	1047.16	-0.02245	1047.16	-0.03337	1047.16	-0.04521	1047.16	-0.05261	1047.16	-0.05473	1047.16	-0.05535	1047.16	-0.05371	1047.16	-0.05517	1047.16	-0.05621	1047.16	-0.055	1047.16	-0.04301	1047.16	-0.04772	1047.16	-0.05188	1047.16	-0.05031	1047.16	-0.05403
1048.12	-0.000107631	1048.12	-0.00209	1048.12	-0.00489	1048.12	-0.00984	1048.12	-0.02231	1048.12	-0.03337	1048.12	-0.04492	1048.12	-0.05233	1048.12	-0.05422	1048.12	-0.05495	1048.12	-0.05345	1048.12	-0.05496	1048.12	-0.05586	1048.12	-0.05472	1048.12	-0.04284	1048.12	-0.04743	1048.12	-0.05128	1048.12	-0.05006	1048.12	-0.0539
1049.09	-0.000115508	1049.09	-0.00212	1049.09	-0.00487	1049.09	-0.00987	1049.09	-0.0221	1049.09	-0.03321	1049.09	-0.04463	1049.09	-0.05211	1049.09	-0.05381	1049.09	-0.05444	1049.09	-0.05313	1049.09	-0.05479	1049.09	-0.05534	1049.09	-0.05436	1049.09	-0.04287	1049.09	-0.04704	1049.09	-0.05077	1049.09	-0.04991	1049.09	-0.05359
1050.05	-0.000120451	1050.05	-0.00215	1050.05	-0.00481	1050.05	-0.00984	1050.05	-0.02192	1050.05	-0.03283	1050.05	-0.04431	1050.05	-0.05191	1050.05	-0.05348	1050.05	-0.05388	1050.05	-0.05275	1050.05	-0.05459	1050.05	-0.05479	1050.05	-0.05393	1050.05	-0.04293	1050.05	-0.04672	1050.05	-0.05044	1050.05	-0.04974	1050.05	-0.05315
1051.02	-0.00012207	1051.02	-0.0022	1051.02	-0.00472	1051.02	-0.00973	1051.02	-0.02188	1051.02	-0.03233	1051.02	-0.04402	1051.02	-0.05164	1051.02	-0.05314	1051.02	-0.05335	1051.02	-0.05239	1051.02	-0.05434	1051.02	-0.05441	1051.02	-0.05352	1051.02	-0.04289	1051.02	-0.04658	1051.02	-0.05024	1051.02	-0.0495	1051.02	-0.05266
1051.98	-0.000118936	1051.98	-0.00226	1051.98	-0.0047	1051.98	-0.00953	1051.98	-0.02197	1051.98	-0.03186	1051.98	-0.04375	1051.98	-0.05125	1051.98	-0.05267	1051.98	-0.05292	1051.98	-0.05206	1051.98	-0.05398	1051.98	-0.05417	1051.98	-0.05325	1051.98	-0.04271	1051.98	-0.04655	1051.98	-0.05007	1051.98	-0.04919	1051.98	-0.05218
1052.94	-0.000109153	1052.94	-0.00233	1052.94	-0.00476	1052.94	-0.00931	1052.94	-0.02204	1052.94	-0.03154	1052.94	-0.04341	1052.94	-0.05081	1052.94	-0.05217	1052.94	-0.05255	1052.94	-0.05169	1052.94	-0.05349	1052.94	-0.05385	1052.94	-0.05314	1052.94	-0.0424	1052.94	-0.04643	1052.94	-0.04984	1052.94	-0.04881	1052.94	-0.05169
1053.91	-9.50605e-05	1053.91	-0.00239	1053.91	-0.00489	1053.91	-0.00918	1053.91	-0.02197	1053.91	-0.03137	1053.91	-0.04294	1053.91	-0.05044	1053.91	-0.05184	1053.91	-0.05219	1053.91	-0.05125	1053.91	-0.05298	1053.91	-0.05334	1053.91	-0.05307	1053.91	-0.04199	1053.91	-0.04607	1053.91	-0.04956	1053.91	-0.04832	1053.91	-0.05119
1054.87	-8.29482e-05	1054.87	-0.00245	1054.87	-0.00502	1054.87	-0.00921	1054.87	-0.02181	1054.87	-0.03129	1054.87	-0.04241	1054.87	-0.05011	1054.87	-0.05173	1054.87	-0.0518	1054.87	-0.0508	1054.87	-0.05255	1054.87	-0.05277	1054.87	-0.05286	1054.87	-0.04149	1054.87	-0.04551	1054.87	-0.04925	1054.87	-0.04772	1054.87	-0.05072
1055.84	-7.59213e-05	1055.84	-0.00251	1055.84	-0.00509	1055.84	-0.00936	1055.84	-0.02162	1055.84	-0.03117	1055.84	-0.0419	1055.84	-0.0497	1055.84	-0.05164	1055.84	-0.05133	1055.84	-0.05043	1055.84	-0.05221	1055.84	-0.05232	1055.84	-0.05239	1055.84	-0.04093	1055.84	-0.04487	1055.84	-0.04888	1055.84	-0.04707	1055.84	-0.05021
1056.8	-7.06815e-05	1056.8	-0.00256	1056.8	-0.00511	1056.8	-0.00952	1056.8	-0.02135	1056.8	-0.03088	1056.8	-0.0414	1056.8	-0.04911	1056.8	-0.05131	1056.8	-0.0508	1056.8	-0.0501	1056.8	-0.05183	1056.8	-0.05191	1056.8	-0.0516	1056.8	-0.04036	1056.8	-0.04422	1056.8	-0.04841	1056.8	-0.04641	1056.8	-0.04955
1057.76	-6.29195e-05	1057.76	-0.0026	1057.76	-0.00506	1057.76	-0.00962	1057.76	-0.02093	1057.76	-0.03043	1057.76	-0.04089	1057.76	-0.04833	1057.76	-0.05068	1057.76	-0.05021	1057.76	-0.04971	1057.76	-0.05128	1057.76	-0.05134	1057.76	-0.05062	1057.76	-0.03979	1057.76	-0.04354	1057.76	-0.04781	1057.76	-0.04572	1057.76	-0.04877
1058.73	-5.41655e-05	1058.73	-0.00263	1058.73	-0.00497	1058.73	-0.00965	1058.73	-0.02045	1058.73	-0.02997	1058.73	-0.04042	1058.73	-0.04748	1058.73	-0.04992	1058.73	-0.04961	1058.73	-0.04915	1058.73	-0.05055	1058.73	-0.05057	1058.73	-0.04969	1058.73	-0.03925	1058.73	-0.04288	1058.73	-0.04719	1058.73	-0.04506	1058.73	-0.04808
1059.69	-4.89439e-05	1059.69	-0.00268	1059.69	-0.00491	1059.69	-0.00966	1059.69	-0.02014	1059.69	-0.02968	1059.69	-0.04005	1059.69	-0.04675	1059.69	-0.04923	1059.69	-0.04905	1059.69	-0.0485	1059.69	-0.04973	1059.69	-0.04984	1059.69	-0.04902	1059.69	-0.03876	1059.69	-0.04236	1059.69	-0.04673	1059.69	-0.04452	1059.69	-0.04767
1060.66	-4.73316e-05	1060.66	-0.00278	1060.66	-0.00494	1060.66	-0.00965	1060.66	-0.02012	1060.66	-0.02959	1060.66	-0.0398	1060.66	-0.04637	1060.66	-0.04876	1060.66	-0.0486	1060.66	-0.04798	1060.66	-0.04904	1060.66	-0.04937	1060.66	-0.04866	1060.66	-0.03839	1060.66	-0.04202	1060.66	-0.04657	1060.66	-0.04421	1060.66	-0.04751
1061.62	-4.46303e-05	1061.62	-0.00293	1061.62	-0.00507	1061.62	-0.00967	1061.62	-0.02025	1061.62	-0.02954	1061.62	-0.03957	1061.62	-0.04635	1061.62	-0.04857	1061.62	-0.04832	1061.62	-0.04769	1061.62	-0.04866	1061.62	-0.04918	1061.62	-0.04851	1061.62	-0.03819	1061.62	-0.04179	1061.62	-0.04662	1061.62	-0.04405	1061.62	-0.04742
1062.59	-3.87811e-05	1062.59	-0.00312	1062.59	-0.00525	1062.59	-0.00972	1062.59	-0.02031	1062.59	-0.0293	1062.59	-0.03932	1062.59	-0.0465	1062.59	-0.04861	1062.59	-0.04816	1062.59	-0.04755	1062.59	-0.04856	1062.59	-0.04903	1062.59	-0.04839	1062.59	-0.03809	1062.59	-0.04149	1062.59	-0.04665	1062.59	-0.04386	1062.59	-0.04723
1063.55	-3.43166e-05	1063.55	-0.00331	1063.55	-0.00542	1063.55	-0.00982	1063.55	-0.02021	1063.55	-0.02888	1063.55	-0.03912	1063.55	-0.04651	1063.55	-0.04871	1063.55	-0.04805	1063.55	-0.04741	1063.55	-0.04855	1063.55	-0.04878	1063.55	-0.04826	1063.55	-0.03791	1063.55	-0.0411	1063.55	-0.04646	1063.55	-0.04357	1063.55	-0.04691
1064.51	-3.59275e-05	1064.51	-0.00349	1064.51	-0.00559	1064.51	-0.00998	1064.51	-0.02008	1064.51	-0.02847	1064.51	-0.03908	1064.51	-0.04632	1064.51	-0.04875	1064.51	-0.04795	1064.51	-0.04721	1064.51	-0.04844	1064.51	-0.04845	1064.51	-0.04815	1064.51	-0.03756	1064.51	-0.04072	1064.51	-0.04601	1064.51	-0.04328	1064.51	-0.04651
1065.48	-4.2469e-05	1065.48	-0.00361	1065.48	-0.00575	1065.48	-0.01015	1065.48	-0.02004	1065.48	-0.02815	1065.48	-0.03908	1065.48	-0.04603	1065.48	-0.0486	1065.48	-0.04781	1065.48	-0.04695	1065.48	-0.04816	1065.48	-0.04817	1065.48	-0.04799	1065.48	-0.03711	1065.48	-0.04043	1065.48	-0.04534	1065.48	-0.04302	1065.48	-0.04607
1066.44	-4.70678e-05	1066.44	-0.00367	1066.44	-0.00587	1066.44	-0.01026	1066.44	-0.02004	1066.44	-0.02781	1066.44	-0.03884	1066.44	-0.04574	1066.44	-0.04812	1066.44	-0.04749	1066.44	-0.04658	1066.44	-0.04768	1066.44	-0.04799	1066.44	-0.04758	1066.44	-0.03658	1066.44	-0.04016	1066.44	-0.04454	1066.44	-0.04267	1066.44	-0.04561
1067.41	-4.51315e-05	1067.41	-0.00368	1067.41	-0.00586	1067.41	-0.01024	1067.41	-0.01998	1067.41	-0.02732	1067.41	-0.03817	1067.41	-0.04537	1067.41	-0.04727	1067.41	-0.0469	1067.41	-0.04599	1067.41	-0.047	1067.41	-0.04773	1067.41	-0.04685	1067.41	-0.03595	1067.41	-0.03977	1067.41	-0.04373	1067.41	-0.04211	1067.41	-0.04509
1068.37	-4.13605e-05	1068.37	-0.00364	1068.37	-0.00573	1068.37	-0.0101	1068.37	-0.01983	1068.37	-0.02681	1068.37	-0.03724	1068.37	-0.04486	1068.37	-0.04623	1068.37	-0.04616	1068.37	-0.04522	1068.37	-0.0463	1068.37	-0.04721	1068.37	-0.04598	1068.37	-0.03527	1068.37	-0.03927	1068.37	-0.04305	1068.37	-0.04143	1068.37	-0.04445
1069.34	-4.40198e-05	1069.34	-0.00356	1069.34	-0.00558	1069.34	-0.00993	1069.34	-0.01967	1069.34	-0.02649	1069.34	-0.03644	1069.34	-0.04427	1069.34	-0.04533	1069.34	-0.04549	1069.34	-0.04448	1069.34	-0.04584	1069.34	-0.04647	1069.34	-0.04532	1069.34	-0.03474	1069.34	-0.03882	1069.34	-0.04255	1069.34	-0.04079	1069.34	-0.04375
1070.3	-5.78643e-05	1070.3	-0.00349	1070.3	-0.00556	1070.3	-0.00982	1070.3	-0.01955	1070.3	-0.02644	1070.3	-0.03597	1070.3	-0.04372	1070.3	-0.04476	1070.3	-0.04494	1070.3	-0.04401	1070.3	-0.04571	1070.3	-0.04579	1070.3	-0.04503	1070.3	-0.03449	1070.3	-0.03845	1070.3	-0.04209	1070.3	-0.04025	1070.3	-0.04318
1071.26	-7.99469e-05	1071.26	-0.00345	1071.26	-0.00571	1071.26	-0.00978	1071.26	-0.01944	1071.26	-0.02651	1071.26	-0.03575	1071.26	-0.04328	1071.26	-0.04437	1071.26	-0.04433	1071.26	-0.04378	1071.26	-0.04574	1071.26	-0.04539	1071.26	-0.04494	1071.26	-0.03436	1071.26	-0.03806	1071.26	-0.04154	1071.26	-0.03975	1071.26	-0.04291
1072.23	-9.51838e-05	1072.23	-0.00346	1072.23	-0.00594	1072.23	-0.00979	1072.23	-0.01924	1072.23	-0.02648	1072.23	-0.03558	1072.23	-0.04294	1072.23	-0.04393	1072.23	-0.04356	1072.23	-0.04357	1072.23	-0.04568	1072.23	-0.04515	1072.23	-0.0448	1072.23	-0.03403	1072.23	-0.03754	1072.23	-0.04091	1072.23	-0.03926	1072.23	-0.04287
1073.19	-8.73347e-05	1073.19	-0.00347	1073.19	-0.00613	1073.19	-0.00979	1073.19	-0.01891	1073.19	-0.02626	1073.19	-0.03537	1073.19	-0.04258	1073.19	-0.04334	1073.19	-0.0428	1073.19	-0.04308	1073.19	-0.04545	1073.19	-0.04475	1073.19	-0.04448	1073.19	-0.03345	1073.19	-0.03695	1073.19	-0.04035	1073.19	-0.03883	1073.19	-0.04274
1074.16	-6.1786e-05	1074.16	-0.00346	1074.16	-0.00623	1074.16	-0.00977	1074.16	-0.01851	1074.16	-0.02587	1074.16	-0.03513	1074.16	-0.0421	1074.16	-0.04278	1074.16	-0.04227	1074.16	-0.0423	1074.16	-0.0451	1074.16	-0.04408	1074.16	-0.04408	1074.16	-0.03294	1074.16	-0.03656	1074.16	-0.03999	1074.16	-0.03853	1074.16	-0.04235
1075.12	-4.00208e-05	1075.12	-0.0035	1075.12	-0.00625	1075.12	-0.0098	1075.12	-0.01814	1075.12	-0.02551	1075.12	-0.0349	1075.12	-0.04158	1075.12	-0.04249	1075.12	-0.04214	1075.12	-0.04154	1075.12	-0.0447	1075.12	-0.04347	1075.12	-0.04379	1075.12	-0.03285	1075.12	-0.03662	1075.12	-0.03993	1075.12	-0.03845	1075.12	-0.04198
1076.09	-3.346e-05	1076.09	-0.00367	1076.09	-0.00629	1076.09	-0.00991	1076.09	-0.01798	1076.09	-0.02536	1076.09	-0.03477	1076.09	-0.04122	1076.09	-0.04262	1076.09	-0.04239	1076.09	-0.04121	1076.09	-0.04442	1076.09	-0.04339	1076.09	-0.04377	1076.09	-0.03321	1076.09	-0.03714	1076.09	-0.04021	1076.09	-0.03867	1076.09	-0.04205
1077.05	-4.04533e-05	1077.05	-0.00393	1077.05	-0.00637	1077.05	-0.01013	1077.05	-0.01811	1077.05	-0.0255	1077.05	-0.03483	1077.05	-0.0412	1077.05	-0.0431	1077.05	-0.04295	1077.05	-0.04142	1077.05	-0.04441	1077.05	-0.04391	1077.05	-0.04399	1077.05	-0.0337	1077.05	-0.03783	1077.05	-0.0407	1077.05	-0.03911	1077.05	-0.0426
1078.01	-5.32764e-05	1078.01	-0.00416	1078.01	-0.00649	1078.01	-0.01037	1078.01	-0.01843	1078.01	-0.02576	1078.01	-0.03515	1078.01	-0.04151	1078.01	-0.04365	1078.01	-0.04363	1078.01	-0.04194	1078.01	-0.04469	1078.01	-0.04463	1078.01	-0.04426	1078.01	-0.03405	1078.01	-0.03828	1078.01	-0.04115	1078.01	-0.03957	1078.01	-0.0432
1078.98	-6.20353e-05	1078.98	-0.00431	1078.98	-0.00665	1078.98	-0.01055	1078.98	-0.0188	1078.98	-0.02589	1078.98	-0.03565	1078.98	-0.04199	1078.98	-0.04398	1078.98	-0.0442	1078.98	-0.04248	1078.98	-0.04507	1078.98	-0.04507	1078.98	-0.04451	1078.98	-0.03428	1078.98	-0.03834	1078.98	-0.04141	1078.98	-0.03986	1078.98	-0.04349
1079.94	-6.40165e-05	1079.94	-0.00442	1079.94	-0.00683	1079.94	-0.01064	1079.94	-0.01912	1079.94	-0.02589	1079.94	-0.03618	1079.94	-0.04253	1079.94	-0.04407	1079.94	-0.04461	1079.94	-0.043	1079.94	-0.04538	1079.94	-0.04513	1079.94	-0.04482	1079.94	-0.03457	1079.94	-0.03819	1079.94	-0.04165	1079.94	-0.04006	1079.94	-0.04355
1080.91	-6.22232e-05	1080.91	-0.00455	1080.91	-0.00703	1080.91	-0.0107	1080.91	-0.0194	1080.91	-0.02598	1080.91	-0.0366	1080.91	-0.04309	1080.91	-0.04412	1080.91	-0.04497	1080.91	-0.04354	1080.91	-0.04561	1080.91	-0.04506	1080.91	-0.04523	1080.91	-0.03496	1080.91	-0.03813	1080.91	-0.04206	1080.91	-0.04036	1080.91	-0.04368
1081.87	-5.63567e-05	1081.87	-0.00462	1081.87	-0.00721	1081.87	-0.01078	1081.87	-0.01963	1081.87	-0.02632	1081.87	-0.03681	1081.87	-0.04358	1081.87	-0.04426	1081.87	-0.04537	1081.87	-0.04405	1081.87	-0.04583	1081.87	-0.04519	1081.87	-0.04557	1081.87	-0.03527	1081.87	-0.03825	1081.87	-0.04255	1081.87	-0.04077	1081.87	-0.0439
1082.83	-4.45712e-05	1082.83	-0.00458	1082.83	-0.00731	1082.83	-0.01087	1082.83	-0.01982	1082.83	-0.02681	1082.83	-0.03684	1082.83	-0.04394	1082.83	-0.04451	1082.83	-0.04576	1082.83	-0.04438	1082.83	-0.04604	1082.83	-0.04566	1082.83	-0.04569	1082.83	-0.03534	1082.83	-0.03851	1082.83	-0.04289	1082.83	-0.04116	1082.83	-0.04399
1083.8	-3.09809e-05	1083.8	-0.00446	1083.8	-0.00731	1083.8	-0.01096	1083.8	-0.01998	1083.8	-0.02727	1083.8	-0.03686	1083.8	-0.04419	1083.8	-0.04489	1083.8	-0.0461	1083.8	-0.0446	1083.8	-0.0463	1083.8	-0.04637	1083.8	-0.04575	1083.8	-0.03528	1083.8	-0.03888	1083.8	-0.0431	1083.8	-0.04145	1083.8	-0.04395
1084.76	-2.24694e-05	1084.76	-0.00441	1084.76	-0.00726	1084.76	-0.01107	1084.76	-0.02016	1084.76	-0.0276	1084.76	-0.03704	1084.76	-0.04443	1084.76	-0.04553	1084.76	-0.04644	1084.76	-0.04489	1084.76	-0.04672	1084.76	-0.04709	1084.76	-0.04605	1084.76	-0.03542	1084.76	-0.03933	1084.76	-0.04347	1084.76	-0.04171	1084.76	-0.04409
1085.73	-2.1157e-05	1085.73	-0.00446	1085.73	-0.00722	1085.73	-0.01116	1085.73	-0.02039	1085.73	-0.02781	1085.73	-0.03745	1085.73	-0.04473	1085.73	-0.04646	1085.73	-0.0469	1085.73	-0.04536	1085.73	-0.04732	1085.73	-0.04764	1085.73	-0.04668	1085.73	-0.03595	1085.73	-0.0398	1085.73	-0.04412	1085.73	-0.04202	1085.73	-0.04464
1086.69	-2.50347e-05	1086.69	-0.00457	1086.69	-0.00723	1086.69	-0.01122	1086.69	-0.02068	1086.69	-0.02794	1086.69	-0.03799	1086.69	-0.04514	1086.69	-0.04745	1086.69	-0.04746	1086.69	-0.04594	1086.69	-0.04795	1086.69	-0.04801	1086.69	-0.04752	1086.69	-0.03676	1086.69	-0.04023	1086.69	-0.04489	1086.69	-0.04246	1086.69	-0.0455
1087.65	-3.08367e-05	1087.65	-0.00463	1087.65	-0.00721	1087.65	-0.01126	1087.65	-0.02104	1087.65	-0.02806	1087.65	-0.03856	1087.65	-0.04568	1087.65	-0.04818	1087.65	-0.04801	1087.65	-0.04648	1087.65	-0.04847	1087.65	-0.04834	1087.65	-0.04834	1087.65	-0.03754	1087.65	-0.04064	1087.65	-0.04551	1087.65	-0.04312	1087.65	-0.04635
1088.62	-3.71551e-05	1088.62	-0.00457	1088.62	-0.0071	1088.62	-0.0113	1088.62	-0.02142	1088.62	-0.02829	1088.62	-0.03907	1088.62	-0.04625	1088.62	-0.04845	1088.62	-0.04847	1088.62	-0.04693	1088.62	-0.04888	1088.62	-0.0487	1088.62	-0.04894	1088.62	-0.03803	1088.62	-0.04111	1088.62	-0.0458	1088.62	-0.04395	1088.62	-0.04692
1089.58	-4.58478e-05	1089.58	-0.00441	1089.58	-0.0069	1089.58	-0.01134	1089.58	-0.0217	1089.58	-0.02868	1089.58	-0.03941	1089.58	-0.04671	1089.58	-0.04835	1089.58	-0.04884	1089.58	-0.0472	1089.58	-0.04923	1089.58	-0.04905	1089.58	-0.04919	1089.58	-0.03821	1089.58	-0.04156	1089.58	-0.04578	1089.58	-0.04466	1089.58	-0.04715
1090.55	-5.80052e-05	1090.55	-0.00419	1090.55	-0.0067	1090.55	-0.01134	1090.55	-0.02172	1090.55	-0.02915	1090.55	-0.03956	1090.55	-0.04699	1090.55	-0.04815	1090.55	-0.04917	1090.55	-0.04728	1090.55	-0.04954	1090.55	-0.04932	1090.55	-0.04916	1090.55	-0.03825	1090.55	-0.04182	1090.55	-0.04559	1090.55	-0.04494	1090.55	-0.04719
1091.51	-6.91643e-05	1091.51	-0.00397	1091.51	-0.00656	1091.51	-0.01125	1091.51	-0.02149	1091.51	-0.02958	1091.51	-0.03964	1091.51	-0.04715	1091.51	-0.04814	1091.51	-0.04947	1091.51	-0.04723	1091.51	-0.04979	1091.51	-0.04954	1091.51	-0.04907	1091.51	-0.03836	1091.51	-0.04186	1091.51	-0.04542	1091.51	-0.04478	1091.51	-0.04727
1092.48	-7.1678e-05	1092.48	-0.0038	1092.48	-0.00645	1092.48	-0.01105	1092.48	-0.02119	1092.48	-0.02978	1092.48	-0.03974	1092.48	-0.04715	1092.48	-0.04838	1092.48	-0.0497	1092.48	-0.04718	1092.48	-0.04997	1092.48	-0.04975	1092.48	-0.0491	1092.48	-0.03857	1092.48	-0.04176	1092.48	-0.04539	1092.48	-0.04446	1092.48	-0.04751
1093.44	-6.44038e-05	1093.44	-0.00364	1093.44	-0.00629	1093.44	-0.01078	1093.44	-0.02097	1093.44	-0.02967	1093.44	-0.03978	1093.44	-0.04689	1093.44	-0.04872	1093.44	-0.04976	1093.44	-0.04719	1093.44	-0.05009	1093.44	-0.04986	1093.44	-0.04911	1093.44	-0.03874	1093.44	-0.04162	1093.44	-0.04546	1093.44	-0.0442	1093.44	-0.04778
1094.4	-5.51919e-05	1094.4	-0.00348	1094.4	-0.00606	1094.4	-0.01051	1094.4	-0.02087	1094.4	-0.02933	1094.4	-0.03963	1094.4	-0.04642	1094.4	-0.04897	1094.4	-0.04964	1094.4	-0.04732	1094.4	-0.05008	1094.4	-0.04972	1094.4	-0.04889	1094.4	-0.03872	1094.4	-0.04149	1094.4	-0.04549	1094.4	-0.04406	1094.4	-0.04784
1095.37	-5.22896e-05	1095.37	-0.00334	1095.37	-0.00586	1095.37	-0.0103	1095.37	-0.02086	1095.37	-0.02898	1095.37	-0.0394	1095.37	-0.04605	1095.37	-0.04906	1095.37	-0.04947	1095.37	-0.0476	1095.37	-0.04995	1095.37	-0.04938	1095.37	-0.04849	1095.37	-0.03854	1095.37	-0.04139	1095.37	-0.04549	1095.37	-0.04406	1095.37	-0.04766
1096.33	-5.81119e-05	1096.33	-0.00326	1096.33	-0.00574	1096.33	-0.01018	1096.33	-0.02087	1096.33	-0.0288	1096.33	-0.03932	1096.33	-0.04603	1096.33	-0.04901	1096.33	-0.04937	1096.33	-0.04793	1096.33	-0.0498	1096.33	-0.04905	1096.33	-0.0481	1096.33	-0.03832	1096.33	-0.04143	1096.33	-0.04552	1096.33	-0.04426	1096.33	-0.04735
1097.3	-6.8723e-05	1097.3	-0.00322	1097.3	-0.00566	1097.3	-0.0101	1097.3	-0.02086	1097.3	-0.02876	1097.3	-0.03944	1097.3	-0.04625	1097.3	-0.04879	1097.3	-0.04924	1097.3	-0.048	1097.3	-0.04969	1097.3	-0.04891	1097.3	-0.04777	1097.3	-0.03807	1097.3	-0.04154	1097.3	-0.04553	1097.3	-0.04455	1097.3	-0.04704
1098.26	-7.63456e-05	1098.26	-0.00315	1098.26	-0.00552	1098.26	-0.00998	1098.26	-0.02079	1098.26	-0.02869	1098.26	-0.03951	1098.26	-0.04635	1098.26	-0.04837	1098.26	-0.04893	1098.26	-0.0476	1098.26	-0.04954	1098.26	-0.04888	1098.26	-0.04743	1098.26	-0.03773	1098.26	-0.04152	1098.26	-0.04539	1098.26	-0.0446	1098.26	-0.04682
1099.23	-7.76386e-05	1099.23	-0.00302	1099.23	-0.00529	1099.23	-0.00977	1099.23	-0.02064	1099.23	-0.0285	1099.23	-0.03927	1099.23	-0.04615	1099.23	-0.0478	1099.23	-0.04841	1099.23	-0.04684	1099.23	-0.04919	1099.23	-0.04873	1099.23	-0.04709	1099.23	-0.03732	1099.23	-0.04119	1099.23	-0.04509	1099.23	-0.04422	1099.23	-0.04668
1100.19	-7.88596e-05	1100.19	-0.00285	1100.19	-0.005	1100.19	-0.00948	1100.19	-0.02041	1100.19	-0.02824	1100.19	-0.03879	1100.19	-0.0457	1100.19	-0.04724	1100.19	-0.04786	1100.19	-0.04606	1100.19	-0.04865	1100.19	-0.0483	1100.19	-0.04687	1100.19	-0.03694	1100.19	-0.04062	1100.19	-0.04475	1100.19	-0.04356	1100.19	-0.04658
1101.15	-8.87349e-05	1101.15	-0.00269	1101.15	-0.00475	1101.15	-0.00917	1101.15	-0.02012	1101.15	-0.02798	1101.15	-0.03827	1101.15	-0.04516	1101.15	-0.04674	1101.15	-0.04741	1101.15	-0.04547	1101.15	-0.048	1101.15	-0.04763	1101.15	-0.04676	1101.15	-0.03666	1101.15	-0.04004	1101.15	-0.04442	1101.15	-0.04296	1101.15	-0.04637
1102.12	-0.000107946	1102.12	-0.00257	1102.12	-0.00457	1102.12	-0.00887	1102.12	-0.01974	1102.12	-0.02769	1102.12	-0.03786	1102.12	-0.04463	1102.12	-0.04623	1102.12	-0.04698	1102.12	-0.04497	1102.12	-0.04732	1102.12	-0.04687	1102.12	-0.04656	1102.12	-0.03642	1102.12	-0.03961	1102.12	-0.044	1102.12	-0.04252	1102.12	-0.04587
1103.08	-0.00012446	1103.08	-0.00247	1103.08	-0.00447	1103.08	-0.00859	1103.08	-0.01928	1103.08	-0.02735	1103.08	-0.03749	1103.08	-0.04413	1103.08	-0.04568	1103.08	-0.0464	1103.08	-0.04441	1103.08	-0.04663	1103.08	-0.04614	1103.08	-0.04612	1103.08	-0.0361	1103.08	-0.03928	1103.08	-0.04341	1103.08	-0.04212	1103.08	-0.04508
1104.05	-0.000123903	1104.05	-0.00238	1104.05	-0.00441	1104.05	-0.00833	1104.05	-0.01878	1104.05	-0.02692	1104.05	-0.03704	1104.05	-0.04367	1104.05	-0.04513	1104.05	-0.04567	1104.05	-0.04382	1104.05	-0.04596	1104.05	-0.04544	1104.05	-0.04553	1104.05	-0.03565	1104.05	-0.03896	1104.05	-0.0427	1104.05	-0.04161	1104.05	-0.04414
1105.01	-0.000107929	1105.01	-0.0023	1105.01	-0.00435	1105.01	-0.00813	1105.01	-0.01834	1105.01	-0.02643	1105.01	-0.03646	1105.01	-0.04318	1105.01	-0.0446	1105.01	-0.04494	1105.01	-0.0433	1105.01	-0.04534	1105.01	-0.04478	1105.01	-0.04496	1105.01	-0.03509	1105.01	-0.03855	1105.01	-0.04198	1105.01	-0.04102	1105.01	-0.04323
1105.98	-9.06173e-05	1105.98	-0.00221	1105.98	-0.00426	1105.98	-0.00799	1105.98	-0.01797	1105.98	-0.0259	1105.98	-0.03579	1105.98	-0.04259	1105.98	-0.04405	1105.98	-0.04432	1105.98	-0.04288	1105.98	-0.04475	1105.98	-0.04419	1105.98	-0.04443	1105.98	-0.03447	1105.98	-0.03802	1105.98	-0.04127	1105.98	-0.0404	1105.98	-0.04244
1106.94	-8.10417e-05	1106.94	-0.00211	1106.94	-0.00416	1106.94	-0.0079	1106.94	-0.01765	1106.94	-0.02536	1106.94	-0.03509	1106.94	-0.04196	1106.94	-0.04342	1106.94	-0.04379	1106.94	-0.04244	1106.94	-0.04411	1106.94	-0.04373	1106.94	-0.04385	1106.94	-0.03384	1106.94	-0.03738	1106.94	-0.04055	1106.94	-0.03978	1106.94	-0.0418
1107.9	-7.95886e-05	1107.9	-0.00204	1107.9	-0.00407	1107.9	-0.00785	1107.9	-0.01733	1107.9	-0.02488	1107.9	-0.03446	1107.9	-0.04135	1107.9	-0.04271	1107.9	-0.04326	1107.9	-0.04188	1107.9	-0.04338	1107.9	-0.04336	1107.9	-0.04317	1107.9	-0.03329	1107.9	-0.03663	1107.9	-0.03985	1107.9	-0.03915	1107.9	-0.04126
1108.87	-8.46377e-05	1108.87	-0.00202	1108.87	-0.00401	1108.87	-0.00781	1108.87	-0.01702	1108.87	-0.02448	1108.87	-0.03394	1108.87	-0.04072	1108.87	-0.04196	1108.87	-0.04269	1108.87	-0.0412	1108.87	-0.04259	1108.87	-0.04293	1108.87	-0.04241	1108.87	-0.03285	1108.87	-0.03586	1108.87	-0.03924	1108.87	-0.03861	1108.87	-0.04079
1109.83	-9.57492e-05	1109.83	-0.00205	1109.83	-0.00397	1109.83	-0.00779	1109.83	-0.01675	1109.83	-0.02412	1109.83	-0.03353	1109.83	-0.04001	1109.83	-0.04123	1109.83	-0.04206	1109.83	-0.04049	1109.83	-0.04186	1109.83	-0.04232	1109.83	-0.04165	1109.83	-0.03256	1109.83	-0.03518	1109.83	-0.03873	1109.83	-0.0382	1109.83	-0.04036
1110.8	-0.000110509	1110.8	-0.00208	1110.8	-0.00396	1110.8	-0.00776	1110.8	-0.01656	1110.8	-0.02378	1110.8	-0.03322	1110.8	-0.03929	1110.8	-0.04061	1110.8	-0.04143	1110.8	-0.03988	1110.8	-0.04134	1110.8	-0.04158	1110.8	-0.04102	1110.8	-0.03239	1110.8	-0.03468	1110.8	-0.03826	1110.8	-0.03787	1110.8	-0.03997
1111.76	-0.000122426	1111.76	-0.00209	1111.76	-0.00397	1111.76	-0.00777	1111.76	-0.01643	1111.76	-0.02347	1111.76	-0.03296	1111.76	-0.03876	1111.76	-0.04018	1111.76	-0.04087	1111.76	-0.03942	1111.76	-0.04106	1111.76	-0.04087	1111.76	-0.04064	1111.76	-0.03228	1111.76	-0.03434	1111.76	-0.03782	1111.76	-0.03746	1111.76	-0.03965
1112.72	-0.000126789	1112.72	-0.0021	1112.72	-0.00397	1112.72	-0.00781	1112.72	-0.01632	1112.72	-0.02319	1112.72	-0.03263	1112.72	-0.0384	1112.72	-0.03988	1112.72	-0.0404	1112.72	-0.03898	1112.72	-0.04087	1112.72	-0.04027	1112.72	-0.04044	1112.72	-0.03207	1112.72	-0.03406	1112.72	-0.03741	1112.72	-0.03689	1112.72	-0.03931
1113.69	-0.000125479	1113.69	-0.00213	1113.69	-0.00398	1113.69	-0.00783	1113.69	-0.01615	1113.69	-0.02286	1113.69	-0.03211	1113.69	-0.03801	1113.69	-0.03961	1113.69	-0.03997	1113.69	-0.03845	1113.69	-0.04055	1113.69	-0.03979	1113.69	-0.04019	1113.69	-0.03163	1113.69	-0.03374	1113.69	-0.03705	1113.69	-0.03625	1113.69	-0.03882
1114.65	-0.000121036	1114.65	-0.00219	1114.65	-0.00399	1114.65	-0.00775	1114.65	-0.01588	1114.65	-0.02239	1114.65	-0.03143	1114.65	-0.03741	1114.65	-0.03928	1114.65	-0.03949	1114.65	-0.03782	1114.65	-0.04004	1114.65	-0.03936	1114.65	-0.03969	1114.65	-0.03094	1114.65	-0.03329	1114.65	-0.03671	1114.65	-0.03563	1114.65	-0.03811
1115.62	-0.000111856	1115.62	-0.00223	1115.62	-0.004	1115.62	-0.00755	1115.62	-0.01556	1115.62	-0.0218	1115.62	-0.03075	1115.62	-0.03666	1115.62	-0.03886	1115.62	-0.03888	1115.62	-0.03722	1115.62	-0.03942	1115.62	-0.03888	1115.62	-0.03893	1115.62	-0.03009	1115.62	-0.03272	1115.62	-0.03627	1115.62	-0.03504	1115.62	-0.03722
1116.58	-9.8619e-05	1116.58	-0.00221	1116.58	-0.00396	1116.58	-0.00729	1116.58	-0.01522	1116.58	-0.02117	1116.58	-0.03017	1116.58	-0.03592	1116.58	-0.03829	1116.58	-0.03808	1116.58	-0.03666	1116.58	-0.03876	1116.58	-0.03825	1116.58	-0.03799	1116.58	-0.02916	1116.58	-0.03202	1116.58	-0.03563	1116.58	-0.03434	1116.58	-0.03618
1117.55	-8.9047e-05	1117.55	-0.00215	1117.55	-0.00384	1117.55	-0.00703	1117.55	-0.01489	1117.55	-0.02054	1117.55	-0.0296	1117.55	-0.03519	1117.55	-0.03748	1117.55	-0.03711	1117.55	-0.03602	1117.55	-0.03796	1117.55	-0.03747	1117.55	-0.03695	1117.55	-0.02819	1117.55	-0.03124	1117.55	-0.0348	1117.55	-0.03348	1117.55	-0.03508
1118.51	-9.04653e-05	1118.51	-0.0021	1118.51	-0.00369	1118.51	-0.00677	1118.51	-0.0145	1118.51	-0.01987	1118.51	-0.02893	1118.51	-0.0344	1118.51	-0.03642	1118.51	-0.03603	1118.51	-0.03517	1118.51	-0.03692	1118.51	-0.03659	1118.51	-0.0359	1118.51	-0.02718	1118.51	-0.03037	1118.51	-0.03383	1118.51	-0.03253	1118.51	-0.03401
1119.47	-0.000101645	1119.47	-0.00208	1119.47	-0.00356	1119.47	-0.0065	1119.47	-0.014	1119.47	-0.01913	1119.47	-0.02809	1119.47	-0.03346	1119.47	-0.03515	1119.47	-0.0349	1119.47	-0.03405	1119.47	-0.03562	1119.47	-0.03559	1119.47	-0.03488	1119.47	-0.02617	1119.47	-0.02944	1119.47	-0.03275	1119.47	-0.03155	1119.47	-0.03304
1120.44	-0.000112744	1120.44	-0.00207	1120.44	-0.00349	1120.44	-0.00618	1120.44	-0.01338	1120.44	-0.01827	1120.44	-0.02705	1120.44	-0.03232	1120.44	-0.03378	1120.44	-0.03365	1120.44	-0.03267	1120.44	-0.03415	1120.44	-0.03437	1120.44	-0.0338	1120.44	-0.02514	1120.44	-0.0284	1120.44	-0.03152	1120.44	-0.03053	1120.44	-0.03203
1121.4	-0.00011363	1121.4	-0.00203	1121.4	-0.00343	1121.4	-0.00587	1121.4	-0.01266	1121.4	-0.01729	1121.4	-0.02577	1121.4	-0.03099	1121.4	-0.03241	1121.4	-0.03223	1121.4	-0.03114	1121.4	-0.03255	1121.4	-0.03281	1121.4	-0.03249	1121.4	-0.02405	1121.4	-0.02719	1121.4	-0.03007	1121.4	-0.02938	1121.4	-0.03078
1122.37	-0.000101951	1122.37	-0.00194	1122.37	-0.00336	1122.37	-0.00559	1122.37	-0.01187	1122.37	-0.01617	1122.37	-0.02421	1122.37	-0.0295	1122.37	-0.03109	1122.37	-0.03065	1122.37	-0.02959	1122.37	-0.03084	1122.37	-0.03101	1122.37	-0.03092	1122.37	-0.02284	1122.37	-0.02581	1122.37	-0.02849	1122.37	-0.02809	1122.37	-0.02922
1123.33	-8.15414e-05	1123.33	-0.00181	1123.33	-0.00326	1123.33	-0.00531	1123.33	-0.01105	1123.33	-0.01492	1123.33	-0.0225	1123.33	-0.02782	1123.33	-0.02968	1123.33	-0.02902	1123.33	-0.02808	1123.33	-0.02906	1123.33	-0.02915	1123.33	-0.02921	1123.33	-0.02149	1123.33	-0.02423	1123.33	-0.02691	1123.33	-0.02662	1123.33	-0.02748
1124.3	-5.87315e-05	1124.3	-0.00168	1124.3	-0.00315	1124.3	-0.00498	1124.3	-0.01021	1124.3	-0.01361	1124.3	-0.0208	1124.3	-0.02597	1124.3	-0.02802	1124.3	-0.0274	1124.3	-0.02651	1124.3	-0.0273	1124.3	-0.02736	1124.3	-0.02747	1124.3	-0.02007	1124.3	-0.0225	1124.3	-0.02531	1124.3	-0.02492	1124.3	-0.02576
1125.26	-4.01562e-05	1125.26	-0.00158	1125.26	-0.00299	1125.26	-0.00462	1125.26	-0.00935	1125.26	-0.01238	1125.26	-0.01922	1125.26	-0.02407	1125.26	-0.0261	1125.26	-0.02578	1125.26	-0.02485	1125.26	-0.02569	1125.26	-0.02566	1125.26	-0.02573	1125.26	-0.01863	1125.26	-0.02075	1125.26	-0.02363	1125.26	-0.02303	1125.26	-0.02417
1126.22	-2.88107e-05	1126.22	-0.00154	1126.22	-0.00281	1126.22	-0.0043	1126.22	-0.00852	1126.22	-0.01136	1126.22	-0.01775	1126.22	-0.02239	1126.22	-0.02414	1126.22	-0.02412	1126.22	-0.0232	1126.22	-0.0243	1126.22	-0.0241	1126.22	-0.02402	1126.22	-0.01724	1126.22	-0.0191	1126.22	-0.02193	1126.22	-0.02113	1126.22	-0.02278
1127.19	-2.29971e-05	1127.19	-0.00156	1127.19	-0.00264	1127.19	-0.00408	1127.19	-0.00776	1127.19	-0.01053	1127.19	-0.01639	1127.19	-0.0211	1127.19	-0.02239	1127.19	-0.02242	1127.19	-0.02169	1127.19	-0.02299	1127.19	-0.02268	1127.19	-0.02239	1127.19	-0.01589	1127.19	-0.01759	1127.19	-0.02034	1127.19	-0.01942	1127.19	-0.02153
1128.15	-2.03996e-05	1128.15	-0.00163	1128.15	-0.00256	1128.15	-0.00397	1128.15	-0.00713	1128.15	-0.00975	1128.15	-0.01519	1128.15	-0.02004	1128.15	-0.02088	1128.15	-0.02073	1128.15	-0.02029	1128.15	-0.02157	1128.15	-0.0213	1128.15	-0.02084	1128.15	-0.0146	1128.15	-0.01613	1128.15	-0.01897	1128.15	-0.01796	1128.15	-0.02028
1129.12	-2.17067e-05	1129.12	-0.00172	1129.12	-0.0026	1129.12	-0.00394	1129.12	-0.00664	1129.12	-0.00893	1129.12	-0.01418	1129.12	-0.01898	1129.12	-0.01959	1129.12	-0.01928	1129.12	-0.01895	1129.12	-0.02003	1129.12	-0.01994	1129.12	-0.01943	1129.12	-0.01342	1129.12	-0.01473	1129.12	-0.01782	1129.12	-0.01672	1129.12	-0.01899
1130.08	-2.98033e-05	1130.08	-0.0019	1130.08	-0.00279	1130.08	-0.004	1130.08	-0.00631	1130.08	-0.00819	1130.08	-0.01341	1130.08	-0.01797	1130.08	-0.01862	1130.08	-0.01834	1130.08	-0.01779	1130.08	-0.01871	1130.08	-0.01874	1130.08	-0.01832	1130.08	-0.01253	1130.08	-0.01365	1130.08	-0.01698	1130.08	-0.01581	1130.08	-0.01786
1131.05	-4.44742e-05	1131.05	-0.00222	1131.05	-0.00308	1131.05	-0.00419	1131.05	-0.00612	1131.05	-0.00772	1131.05	-0.01288	1131.05	-0.01726	1131.05	-0.01813	1131.05	-0.01806	1131.05	-0.01708	1131.05	-0.01799	1131.05	-0.01797	1131.05	-0.01775	1131.05	-0.01203	1131.05	-0.01315	1131.05	-0.01655	1131.05	-0.01537	1131.05	-0.01717
1132.01	-5.66175e-05	1132.01	-0.00266	1132.01	-0.00341	1132.01	-0.00449	1132.01	-0.0061	1132.01	-0.0076	1132.01	-0.01258	1132.01	-0.01698	1132.01	-0.01808	1132.01	-0.01829	1132.01	-0.01687	1132.01	-0.01793	1132.01	-0.01775	1132.01	-0.01781	1132.01	-0.01192	1132.01	-0.01326	1132.01	-0.01653	1132.01	-0.01539	1132.01	-0.01691
1132.97	-5.67858e-05	1132.97	-0.00309	1132.97	-0.00379	1132.97	-0.0049	1132.97	-0.0063	1132.97	-0.00781	1132.97	-0.01258	1132.97	-0.01704	1132.97	-0.01831	1132.97	-0.01878	1132.97	-0.01702	1132.97	-0.01834	1132.97	-0.01802	1132.97	-0.01839	1132.97	-0.01212	1132.97	-0.01378	1132.97	-0.01683	1132.97	-0.01571	1132.97	-0.01696
1133.94	-4.74926e-05	1133.94	-0.00346	1133.94	-0.00422	1133.94	-0.00536	1133.94	-0.00679	1133.94	-0.00828	1133.94	-0.01296	1133.94	-0.01742	1133.94	-0.01878	1133.94	-0.01947	1133.94	-0.01748	1133.94	-0.01906	1133.94	-0.01871	1133.94	-0.01935	1133.94	-0.01265	1133.94	-0.01452	1133.94	-0.01745	1133.94	-0.01627	1133.94	-0.01738
1134.9	-3.4553e-05	1134.9	-0.00379	1134.9	-0.00465	1134.9	-0.00581	1134.9	-0.00752	1134.9	-0.00894	1134.9	-0.01371	1134.9	-0.01816	1134.9	-0.01957	1134.9	-0.02039	1134.9	-0.01832	1134.9	-0.02007	1134.9	-0.01977	1134.9	-0.02051	1134.9	-0.01351	1134.9	-0.01535	1134.9	-0.01839	1134.9	-0.01706	1134.9	-0.01832
1135.87	-1.96648e-05	1135.87	-0.00414	1135.87	-0.00497	1135.87	-0.00616	1135.87	-0.00825	1135.87	-0.00959	1135.87	-0.01461	1135.87	-0.01915	1135.87	-0.0205	1135.87	-0.02137	1135.87	-0.01939	1135.87	-0.02122	1135.87	-0.02094	1135.87	-0.02161	1135.87	-0.01447	1135.87	-0.01615	1135.87	-0.01949	1135.87	-0.01797	1135.87	-0.01967
1136.83	-7.16805e-06	1136.83	-0.00439	1136.83	-0.00507	1136.83	-0.00634	1136.83	-0.00875	1136.83	-0.01008	1136.83	-0.01542	1136.83	-0.02012	1136.83	-0.02126	1136.83	-0.02219	1136.83	-0.02037	1136.83	-0.02225	1136.83	-0.02193	1136.83	-0.02239	1136.83	-0.01523	1136.83	-0.01681	1136.83	-0.02044	1136.83	-0.01876	1136.83	-0.02097
1137.8	-1.85771e-06	1137.8	-0.00439	1137.8	-0.00501	1137.8	-0.00638	1137.8	-0.00899	1137.8	-0.01045	1137.8	-0.01611	1137.8	-0.02091	1137.8	-0.02171	1137.8	-0.02284	1137.8	-0.02108	1137.8	-0.02301	1137.8	-0.0226	1137.8	-0.02285	1137.8	-0.0157	1137.8	-0.01741	1137.8	-0.02108	1137.8	-0.01928	1137.8	-0.02182
1138.76	-1.59629e-06	1138.76	-0.00415	1138.76	-0.0049	1138.76	-0.00641	1138.76	-0.0091	1138.76	-0.01082	1138.76	-0.01676	1138.76	-0.02153	1138.76	-0.02202	1138.76	-0.02345	1138.76	-0.02163	1138.76	-0.02357	1138.76	-0.02308	1138.76	-0.02315	1138.76	-0.01599	1138.76	-0.01801	1138.76	-0.02147	1138.76	-0.01959	1138.76	-0.02221
1139.72	-5.33378e-06	1139.72	-0.00381	1139.72	-0.0048	1139.72	-0.00646	1139.72	-0.00916	1139.72	-0.01117	1139.72	-0.01731	1139.72	-0.02195	1139.72	-0.02229	1139.72	-0.02399	1139.72	-0.02209	1139.72	-0.02393	1139.72	-0.02346	1139.72	-0.02331	1139.72	-0.01615	1139.72	-0.01845	1139.72	-0.02166	1139.72	-0.01979	1139.72	-0.02228
1140.69	-1.40113e-05	1140.69	-0.0035	1140.69	-0.00469	1140.69	-0.00645	1140.69	-0.00913	1140.69	-0.01129	1140.69	-0.01748	1140.69	-0.022	1140.69	-0.02244	1140.69	-0.0242	1140.69	-0.02228	1140.69	-0.02399	1140.69	-0.02358	1140.69	-0.02322	1140.69	-0.01614	1140.69	-0.01845	1140.69	-0.02153	1140.69	-0.01994	1140.69	-0.02211
1141.65	-2.42676e-05	1141.65	-0.00327	1141.65	-0.00453	1141.65	-0.00628	1141.65	-0.00895	1141.65	-0.01113	1141.65	-0.01716	1141.65	-0.02168	1141.65	-0.02239	1141.65	-0.0239	1141.65	-0.02208	1141.65	-0.02362	1141.65	-0.02328	1141.65	-0.02283	1141.65	-0.01591	1141.65	-0.0179	1141.65	-0.02103	1141.65	-0.01999	1141.65	-0.0218
1142.62	-3.24559e-05	1142.62	-0.0031	1142.62	-0.00435	1142.62	-0.00596	1142.62	-0.00864	1142.62	-0.01081	1142.62	-0.0165	1142.62	-0.02124	1142.62	-0.02208	1142.62	-0.02318	1142.62	-0.02159	1142.62	-0.0229	1142.62	-0.02259	1142.62	-0.02228	1142.62	-0.01556	1142.62	-0.01707	1142.62	-0.02029	1142.62	-0.0199	1142.62	-0.02142
1143.58	-3.72479e-05	1143.58	-0.00294	1143.58	-0.00418	1143.58	-0.00559	1143.58	-0.00824	1143.58	-0.01045	1143.58	-0.01578	1143.58	-0.02085	1143.58	-0.02148	1143.58	-0.02227	1143.58	-0.02103	1143.58	-0.02202	1143.58	-0.02174	1143.58	-0.02167	1143.58	-0.01514	1143.58	-0.01631	1143.58	-0.01954	1143.58	-0.01962	1143.58	-0.02096
1144.55	-3.75279e-05	1144.55	-0.00281	1144.55	-0.00407	1144.55	-0.00528	1144.55	-0.00786	1144.55	-0.01007	1144.55	-0.01517	1144.55	-0.02047	1144.55	-0.02061	1144.55	-0.02138	1144.55	-0.02048	1144.55	-0.02119	1144.55	-0.02098	1144.55	-0.02101	1144.55	-0.01472	1144.55	-0.01583	1144.55	-0.0189	1144.55	-0.01915	1144.55	-0.02035
1145.51	-3.21773e-05	1145.51	-0.00271	1145.51	-0.00401	1145.51	-0.00508	1145.51	-0.0076	1145.51	-0.0097	1145.51	-0.01472	1145.51	-0.02001	1145.51	-0.01972	1145.51	-0.02069	1145.51	-0.01994	1145.51	-0.02062	1145.51	-0.02044	1145.51	-0.02035	1145.51	-0.01439	1145.51	-0.01562	1145.51	-0.0184	1145.51	-0.01858	1145.51	-0.01966
1146.47	-2.19658e-05	1146.47	-0.00267	1146.47	-0.00404	1146.47	-0.005	1146.47	-0.00752	1146.47	-0.00945	1146.47	-0.01445	1146.47	-0.01955	1146.47	-0.01917	1146.47	-0.02027	1146.47	-0.0195	1146.47	-0.02046	1146.47	-0.02014	1146.47	-0.0199	1146.47	-0.01423	1146.47	-0.0156	1146.47	-0.01806	1146.47	-0.01807	1146.47	-0.0191
1147.44	-1.1027e-05	1147.44	-0.00273	1147.44	-0.00415	1147.44	-0.00504	1147.44	-0.00758	1147.44	-0.00938	1147.44	-0.0144	1147.44	-0.01924	1147.44	-0.01913	1147.44	-0.02013	1147.44	-0.01929	1147.44	-0.02068	1147.44	-0.02006	1147.44	-0.01987	1147.44	-0.01417	1147.44	-0.0157	1147.44	-0.01793	1147.44	-0.01776	1147.44	-0.01885
1148.4	-4.31698e-06	1148.4	-0.0029	1148.4	-0.00436	1148.4	-0.00522	1148.4	-0.00772	1148.4	-0.00949	1148.4	-0.01464	1148.4	-0.01917	1148.4	-0.01955	1148.4	-0.02023	1148.4	-0.01944	1148.4	-0.02114	1148.4	-0.02023	1148.4	-0.02031	1148.4	-0.01412	1148.4	-0.01595	1148.4	-0.01804	1148.4	-0.01775	1148.4	-0.01898
1149.37	-2.50333e-06	1149.37	-0.00313	1149.37	-0.00463	1149.37	-0.00554	1149.37	-0.00791	1149.37	-0.00977	1149.37	-0.01517	1149.37	-0.0194	1149.37	-0.02031	1149.37	-0.02058	1149.37	-0.02001	1149.37	-0.02177	1149.37	-0.02069	1149.37	-0.02113	1149.37	-0.01419	1149.37	-0.01645	1149.37	-0.01846	1149.37	-0.0181	1149.37	-0.01956
1150.33	-3.84085e-06	1150.33	-0.00334	1150.33	-0.00492	1150.33	-0.00593	1150.33	-0.0082	1150.33	-0.01022	1150.33	-0.01587	1150.33	-0.01996	1150.33	-0.0213	1150.33	-0.02126	1150.33	-0.02096	1150.33	-0.02256	1150.33	-0.02141	1150.33	-0.02213	1150.33	-0.01454	1150.33	-0.0172	1150.33	-0.01914	1150.33	-0.01872	1150.33	-0.02054
1151.3	-7.10255e-06	1151.3	-0.00347	1151.3	-0.00516	1151.3	-0.00625	1151.3	-0.00862	1151.3	-0.01083	1151.3	-0.01657	1151.3	-0.02081	1151.3	-0.02234	1151.3	-0.0222	1151.3	-0.02207	1151.3	-0.02343	1151.3	-0.02224	1151.3	-0.02307	1151.3	-0.01517	1151.3	-0.01798	1151.3	-0.01993	1151.3	-0.0194	1151.3	-0.02167
1152.26	-1.02601e-05	1152.26	-0.00356	1152.26	-0.00531	1152.26	-0.00643	1152.26	-0.00914	1152.26	-0.01146	1152.26	-0.0172	1152.26	-0.02178	1152.26	-0.02321	1152.26	-0.02328	1152.26	-0.02303	1152.26	-0.02425	1152.26	-0.02306	1152.26	-0.0238	1152.26	-0.01587	1152.26	-0.01864	1152.26	-0.02068	1152.26	-0.02002	1152.26	-0.02271
1153.22	-1.40427e-05	1153.22	-0.00369	1153.22	-0.00535	1153.22	-0.00651	1153.22	-0.00968	1153.22	-0.012	1153.22	-0.01784	1153.22	-0.0227	1153.22	-0.02389	1153.22	-0.02436	1153.22	-0.02368	1153.22	-0.02498	1153.22	-0.02385	1153.22	-0.02437	1153.22	-0.01651	1153.22	-0.01923	1153.22	-0.02139	1153.22	-0.02064	1153.22	-0.02361
1154.19	-2.18059e-05	1154.19	-0.00386	1154.19	-0.00529	1154.19	-0.0066	1154.19	-0.01014	1154.19	-0.0124	1154.19	-0.01854	1154.19	-0.02339	1154.19	-0.02449	1154.19	-0.02524	1154.19	-0.02404	1154.19	-0.02561	1154.19	-0.02453	1154.19	-0.02488	1154.19	-0.01708	1154.19	-0.01987	1154.19	-0.02214	1154.19	-0.02129	1154.19	-0.02443
1155.15	-3.25741e-05	1155.15	-0.00396	1155.15	-0.00512	1155.15	-0.00669	1155.15	-0.01036	1155.15	-0.01257	1155.15	-0.01909	1155.15	-0.02369	1155.15	-0.0249	1155.15	-0.02558	1155.15	-0.02417	1155.15	-0.02602	1155.15	-0.02497	1155.15	-0.02524	1155.15	-0.01751	1155.15	-0.02045	1155.15	-0.02282	1155.15	-0.02172	1155.15	-0.02498
1156.12	-3.69892e-05	1156.12	-0.00392	1156.12	-0.00486	1156.12	-0.00666	1156.12	-0.0103	1156.12	-0.01247	1156.12	-0.01918	1156.12	-0.02363	1156.12	-0.0249	1156.12	-0.02525	1156.12	-0.02408	1156.12	-0.02606	1156.12	-0.02507	1156.12	-0.02529	1156.12	-0.01763	1156.12	-0.02067	1156.12	-0.02324	1156.12	-0.02169	1156.12	-0.02498
1157.08	-2.96829e-05	1157.08	-0.00377	1157.08	-0.00458	1157.08	-0.00649	1157.08	-0.01006	1157.08	-0.0122	1157.08	-0.0188	1157.08	-0.02343	1157.08	-0.02451	1157.08	-0.02451	1157.08	-0.02387	1157.08	-0.02574	1157.08	-0.02491	1157.08	-0.02503	1157.08	-0.01742	1157.08	-0.02041	1157.08	-0.02334	1157.08	-0.02126	1157.08	-0.02447
1158.04	-1.87935e-05	1158.04	-0.00357	1158.04	-0.00439	1158.04	-0.00627	1158.04	-0.00978	1158.04	-0.01195	1158.04	-0.0182	1158.04	-0.02328	1158.04	-0.02404	1158.04	-0.02382	1158.04	-0.02358	1158.04	-0.02525	1158.04	-0.02461	1158.04	-0.02463	1158.04	-0.01707	1158.04	-0.01986	1158.04	-0.0232	1158.04	-0.02076	1158.04	-0.02384
1159.01	-1.27893e-05	1159.01	-0.00339	1159.01	-0.00431	1159.01	-0.00608	1159.01	-0.00945	1159.01	-0.01176	1159.01	-0.0176	1159.01	-0.02305	1159.01	-0.02359	1159.01	-0.02333	1159.01	-0.02317	1159.01	-0.02469	1159.01	-0.02414	1159.01	-0.02416	1159.01	-0.01676	1159.01	-0.0192	1159.01	-0.02284	1159.01	-0.02035	1159.01	-0.02332
1159.97	-1.28157e-05	1159.97	-0.0032	1159.97	-0.0043	1159.97	-0.00595	1159.97	-0.00903	1159.97	-0.01149	1159.97	-0.01707	1159.97	-0.02246	1159.97	-0.02304	1159.97	-0.02291	1159.97	-0.02254	1159.97	-0.02404	1159.97	-0.02351	1159.97	-0.02357	1159.97	-0.01647	1159.97	-0.01852	1159.97	-0.02221	1159.97	-0.01995	1159.97	-0.02281
1160.94	-1.78709e-05	1160.94	-0.00307	1160.94	-0.00434	1160.94	-0.0059	1160.94	-0.00862	1160.94	-0.0111	1160.94	-0.01663	1160.94	-0.02158	1160.94	-0.02238	1160.94	-0.02249	1160.94	-0.02186	1160.94	-0.02342	1160.94	-0.02291	1160.94	-0.02296	1160.94	-0.01612	1160.94	-0.01791	1160.94	-0.02138	1160.94	-0.01955	1160.94	-0.02222
1161.9	-2.6293e-05	1161.9	-0.00307	1161.9	-0.00446	1161.9	-0.006	1161.9	-0.0084	1161.9	-0.01073	1161.9	-0.01638	1161.9	-0.02086	1161.9	-0.02195	1161.9	-0.02222	1161.9	-0.02147	1161.9	-0.02304	1161.9	-0.0226	1161.9	-0.0226	1161.9	-0.0158	1161.9	-0.01756	1161.9	-0.02067	1161.9	-0.01928	1161.9	-0.02173
1162.87	-3.35287e-05	1162.87	-0.00324	1162.87	-0.00466	1162.87	-0.00626	1162.87	-0.00846	1162.87	-0.01058	1162.87	-0.01633	1162.87	-0.02067	1162.87	-0.02199	1162.87	-0.02219	1162.87	-0.02155	1162.87	-0.023	1162.87	-0.0226	1162.87	-0.02259	1162.87	-0.01571	1162.87	-0.01752	1162.87	-0.02033	1162.87	-0.01925	1162.87	-0.02156
1163.83	-3.35917e-05	1163.83	-0.00353	1163.83	-0.00487	1163.83	-0.00654	1163.83	-0.0087	1163.83	-0.01062	1163.83	-0.01642	1163.83	-0.02097	1163.83	-0.02234	1163.83	-0.02236	1163.83	-0.02189	1163.83	-0.02317	1163.83	-0.02276	1163.83	-0.02272	1163.83	-0.01591	1163.83	-0.01768	1163.83	-0.02036	1163.83	-0.01942	1163.83	-0.02166
1164.79	-2.57687e-05	1164.79	-0.00376	1164.79	-0.005	1164.79	-0.00666	1164.79	-0.00895	1164.79	-0.01071	1164.79	-0.01659	1164.79	-0.02146	1164.79	-0.02272	1164.79	-0.0227	1164.79	-0.02218	1164.79	-0.02342	1164.79	-0.02299	1164.79	-0.02272	1164.79	-0.01623	1164.79	-0.01787	1164.79	-0.02057	1164.79	-0.01966	1164.79	-0.02185
1165.76	-1.57798e-05	1165.76	-0.00382	1165.76	-0.00501	1165.76	-0.00659	1165.76	-0.00914	1165.76	-0.01073	1165.76	-0.0168	1165.76	-0.02188	1165.76	-0.02304	1165.76	-0.02324	1165.76	-0.02226	1165.76	-0.02371	1165.76	-0.02326	1165.76	-0.02261	1165.76	-0.01643	1165.76	-0.01809	1165.76	-0.02077	1165.76	-0.01989	1165.76	-0.02201
1166.72	-8.57924e-06	1166.72	-0.00374	1166.72	-0.00494	1166.72	-0.00645	1166.72	-0.00924	1166.72	-0.01071	1166.72	-0.01701	1166.72	-0.02209	1166.72	-0.02332	1166.72	-0.02386	1166.72	-0.02221	1166.72	-0.02395	1166.72	-0.0235	1166.72	-0.02255	1166.72	-0.01644	1166.72	-0.01837	1166.72	-0.02085	1166.72	-0.02004	1166.72	-0.02208
1167.69	-5.17508e-06	1167.69	-0.0036	1167.69	-0.00485	1167.69	-0.00637	1167.69	-0.00927	1167.69	-0.01073	1167.69	-0.01712	1167.69	-0.02209	1167.69	-0.02348	1167.69	-0.02431	1167.69	-0.02216	1167.69	-0.024	1167.69	-0.02358	1167.69	-0.02259	1167.69	-0.01632	1167.69	-0.01866	1167.69	-0.02081	1167.69	-0.02007	1167.69	-0.02201
1168.65	-5.44338e-06	1168.65	-0.00348	1168.65	-0.00476	1168.65	-0.00635	1168.65	-0.00925	1168.65	-0.01088	1168.65	-0.01716	1168.65	-0.02202	1168.65	-0.02348	1168.65	-0.02449	1168.65	-0.02225	1168.65	-0.0239	1168.65	-0.02349	1168.65	-0.02268	1168.65	-0.01626	1168.65	-0.01889	1168.65	-0.02079	1168.65	-0.02009	1168.65	-0.02189
1169.62	-1.13498e-05	1169.62	-0.00343	1169.62	-0.00468	1169.62	-0.00638	1169.62	-0.00925	1169.62	-0.01121	1169.62	-0.01723	1169.62	-0.0221	1169.62	-0.0235	1169.62	-0.02455	1169.62	-0.02247	1169.62	-0.02387	1169.62	-0.02341	1169.62	-0.0228	1169.62	-0.01632	1169.62	-0.01904	1169.62	-0.02089	1169.62	-0.0202	1169.62	-0.02191
1170.58	-2.66642e-05	1170.58	-0.00344	1170.58	-0.00464	1170.58	-0.00638	1170.58	-0.00926	1170.58	-0.01163	1170.58	-0.01734	1170.58	-0.02232	1170.58	-0.02368	1170.58	-0.02459	1170.58	-0.02267	1170.58	-0.02402	1170.58	-0.0234	1170.58	-0.02295	1170.58	-0.01645	1170.58	-0.01907	1170.58	-0.02105	1170.58	-0.02033	1170.58	-0.0221
1171.54	-4.73695e-05	1171.54	-0.00345	1171.54	-0.00464	1171.54	-0.00632	1171.54	-0.00923	1171.54	-0.01194	1171.54	-0.01736	1171.54	-0.0224	1171.54	-0.02384	1171.54	-0.0245	1171.54	-0.02259	1171.54	-0.02412	1171.54	-0.02341	1171.54	-0.02301	1171.54	-0.01648	1171.54	-0.01892	1171.54	-0.02113	1171.54	-0.02028	1171.54	-0.02227
1172.51	-5.93632e-05	1172.51	-0.00344	1172.51	-0.00461	1172.51	-0.00618	1172.51	-0.00915	1172.51	-0.01199	1172.51	-0.01722	1172.51	-0.02216	1172.51	-0.02372	1172.51	-0.02417	1172.51	-0.02222	1172.51	-0.02389	1172.51	-0.02335	1172.51	-0.02291	1172.51	-0.01635	1172.51	-0.01864	1172.51	-0.02105	1172.51	-0.02003	1172.51	-0.0222
1173.47	-5.71635e-05	1173.47	-0.00339	1173.47	-0.00454	1173.47	-0.00601	1173.47	-0.00906	1173.47	-0.01178	1173.47	-0.01699	1173.47	-0.02176	1173.47	-0.0233	1173.47	-0.02369	1173.47	-0.02182	1173.47	-0.0234	1173.47	-0.02323	1173.47	-0.0227	1173.47	-0.01615	1173.47	-0.01842	1173.47	-0.02089	1173.47	-0.01981	1173.47	-0.02195
1174.44	-4.9753e-05	1174.44	-0.00333	1174.44	-0.00445	1174.44	-0.00585	1174.44	-0.00898	1174.44	-0.0114	1174.44	-0.01679	1174.44	-0.02146	1174.44	-0.02287	1174.44	-0.02324	1174.44	-0.02158	1174.44	-0.02295	1174.44	-0.02303	1174.44	-0.02251	1174.44	-0.01597	1174.44	-0.01831	1174.44	-0.02068	1174.44	-0.01978	1174.44	-0.02169
1175.4	-4.49253e-05	1175.4	-0.00325	1175.4	-0.0044	1175.4	-0.00572	1175.4	-0.00889	1175.4	-0.0109	1175.4	-0.01661	1175.4	-0.02124	1175.4	-0.02259	1175.4	-0.02282	1175.4	-0.02142	1175.4	-0.02271	1175.4	-0.0227	1175.4	-0.02231	1175.4	-0.01582	1175.4	-0.01818	1175.4	-0.02041	1175.4	-0.01983	1175.4	-0.02146
1176.37	-4.26532e-05	1176.37	-0.00316	1176.37	-0.0044	1176.37	-0.00562	1176.37	-0.00874	1176.37	-0.0104	1176.37	-0.0164	1176.37	-0.02095	1176.37	-0.02236	1176.37	-0.02237	1176.37	-0.02115	1176.37	-0.02253	1176.37	-0.0223	1176.37	-0.02201	1176.37	-0.01561	1176.37	-0.01783	1176.37	-0.02007	1176.37	-0.01974	1176.37	-0.02121
1177.33	-4.06043e-05	1177.33	-0.00307	1177.33	-0.00442	1177.33	-0.00554	1177.33	-0.0085	1177.33	-0.01002	1177.33	-0.01615	1177.33	-0.02055	1177.33	-0.02201	1177.33	-0.0219	1177.33	-0.02074	1177.33	-0.02218	1177.33	-0.02192	1177.33	-0.02162	1177.33	-0.01532	1177.33	-0.01734	1177.33	-0.01969	1177.33	-0.0194	1177.33	-0.02089
1178.29	-3.88238e-05	1178.29	-0.003	1178.29	-0.00442	1178.29	-0.00549	1178.29	-0.00822	1178.29	-0.00982	1178.29	-0.01587	1178.29	-0.02015	1178.29	-0.02151	1178.29	-0.02144	1178.29	-0.02032	1178.29	-0.02159	1178.29	-0.02159	1178.29	-0.02125	1178.29	-0.01497	1178.29	-0.01693	1178.29	-0.01929	1178.29	-0.01888	1178.29	-0.02053
1179.26	-3.81055e-05	1179.26	-0.00297	1179.26	-0.00438	1179.26	-0.00544	1179.26	-0.00794	1179.26	-0.00969	1179.26	-0.01554	1179.26	-0.01982	1179.26	-0.02097	1179.26	-0.02099	1179.26	-0.01996	1179.26	-0.02094	1179.26	-0.02119	1179.26	-0.021	1179.26	-0.0146	1179.26	-0.01669	1179.26	-0.01882	1179.26	-0.01832	1179.26	-0.02013
1180.22	-3.68663e-05	1180.22	-0.00298	1180.22	-0.00432	1180.22	-0.00535	1180.22	-0.0077	1180.22	-0.00954	1180.22	-0.01515	1180.22	-0.01952	1180.22	-0.02054	1180.22	-0.02057	1180.22	-0.0197	1180.22	-0.02047	1180.22	-0.0207	1180.22	-0.02084	1180.22	-0.0143	1180.22	-0.01654	1180.22	-0.01833	1180.22	-0.01787	1180.22	-0.01972
1181.19	-3.22067e-05	1181.19	-0.00302	1181.19	-0.0043	1181.19	-0.00524	1181.19	-0.0075	1181.19	-0.00939	1181.19	-0.01479	1181.19	-0.01926	1181.19	-0.02029	1181.19	-0.02026	1181.19	-0.01957	1181.19	-0.02029	1181.19	-0.02021	1181.19	-0.02064	1181.19	-0.0141	1181.19	-0.0164	1181.19	-0.01791	1181.19	-0.01759	1181.19	-0.0194
1182.15	-2.3857e-05	1182.15	-0.00307	1182.15	-0.00432	1182.15	-0.00515	1182.15	-0.00734	1182.15	-0.00929	1182.15	-0.0145	1182.15	-0.01903	1182.15	-0.02015	1182.15	-0.0201	1182.15	-0.0196	1182.15	-0.02031	1182.15	-0.01987	1182.15	-0.02033	1182.15	-0.01397	1182.15	-0.01628	1182.15	-0.01767	1182.15	-0.01744	1182.15	-0.01928
1183.12	-1.4776e-05	1183.12	-0.00308	1183.12	-0.00434	1183.12	-0.00514	1183.12	-0.00721	1183.12	-0.00922	1183.12	-0.0143	1183.12	-0.01885	1183.12	-0.01998	1183.12	-0.02001	1183.12	-0.01974	1183.12	-0.02034	1183.12	-0.01968	1183.12	-0.01997	1183.12	-0.0138	1183.12	-0.01617	1183.12	-0.01761	1183.12	-0.0173	1183.12	-0.01937
1184.08	-7.98689e-06	1184.08	-0.00305	1184.08	-0.0043	1184.08	-0.0052	1184.08	-0.00717	1184.08	-0.00913	1184.08	-0.01422	1184.08	-0.01872	1184.08	-0.01977	1184.08	-0.01989	1184.08	-0.01984	1184.08	-0.02033	1184.08	-0.01959	1184.08	-0.01972	1184.08	-0.0136	1184.08	-0.01602	1184.08	-0.01774	1184.08	-0.01716	1184.08	-0.01955
1185.04	-4.67037e-06	1185.04	-0.003	1185.04	-0.00426	1185.04	-0.00525	1185.04	-0.0073	1185.04	-0.00906	1185.04	-0.01431	1185.04	-0.01876	1185.04	-0.01969	1185.04	-0.01983	1185.04	-0.01985	1185.04	-0.02039	1185.04	-0.01964	1185.04	-0.01978	1185.04	-0.0135	1185.04	-0.01585	1185.04	-0.01804	1185.04	-0.01716	1185.04	-0.01976
1186.01	-4.49693e-06	1186.01	-0.00297	1186.01	-0.00425	1186.01	-0.00524	1186.01	-0.00748	1186.01	-0.00902	1186.01	-0.01443	1186.01	-0.01886	1186.01	-0.01976	1186.01	-0.0198	1186.01	-0.01969	1186.01	-0.02044	1186.01	-0.01969	1186.01	-0.02004	1186.01	-0.01349	1186.01	-0.01563	1186.01	-0.01827	1186.01	-0.01725	1186.01	-0.01979
1186.97	-7.97124e-06	1186.97	-0.00297	1186.97	-0.00428	1186.97	-0.00522	1186.97	-0.0076	1186.97	-0.009	1186.97	-0.01446	1186.97	-0.01889	1186.97	-0.01994	1186.97	-0.01979	1186.97	-0.01945	1186.97	-0.02041	1186.97	-0.01969	1186.97	-0.02029	1186.97	-0.01355	1186.97	-0.01542	1186.97	-0.01827	1186.97	-0.01736	1186.97	-0.01965
1187.94	-1.6134e-05	1187.94	-0.003	1187.94	-0.00433	1187.94	-0.00528	1187.94	-0.00766	1187.94	-0.00899	1187.94	-0.01441	1187.94	-0.01881	1187.94	-0.02013	1187.94	-0.01987	1187.94	-0.0193	1187.94	-0.02032	1187.94	-0.01971	1187.94	-0.02042	1187.94	-0.01366	1187.94	-0.01531	1187.94	-0.01813	1187.94	-0.01745	1187.94	-0.01952
1188.9	-2.57798e-05	1188.9	-0.00303	1188.9	-0.00436	1188.9	-0.00541	1188.9	-0.00772	1188.9	-0.00894	1188.9	-0.01434	1188.9	-0.01861	1188.9	-0.02016	1188.9	-0.02	1188.9	-0.01927	1188.9	-0.02018	1188.9	-0.01973	1188.9	-0.02033	1188.9	-0.01372	1188.9	-0.01526	1188.9	-0.01798	1188.9	-0.01742	1188.9	-0.01948
1189.86	-2.92415e-05	1189.86	-0.00305	1189.86	-0.00433	1189.86	-0.00549	1189.86	-0.00771	1189.86	-0.00881	1189.86	-0.01418	1189.86	-0.01829	1189.86	-0.0199	1189.86	-0.02002	1189.86	-0.01918	1189.86	-0.0199	1189.86	-0.01962	1189.86	-0.01995	1189.86	-0.01358	1189.86	-0.01512	1189.86	-0.01777	1189.86	-0.01715	1189.86	-0.01934
1190.83	-2.38856e-05	1190.83	-0.00304	1190.83	-0.00426	1190.83	-0.00539	1190.83	-0.00757	1190.83	-0.00862	1190.83	-0.0139	1190.83	-0.01789	1190.83	-0.01937	1190.83	-0.01987	1190.83	-0.01892	1190.83	-0.0195	1190.83	-0.01933	1190.83	-0.01937	1190.83	-0.01325	1190.83	-0.01487	1190.83	-0.01741	1190.83	-0.01666	1190.83	-0.01893
1191.79	-1.52371e-05	1191.79	-0.00303	1191.79	-0.00416	1191.79	-0.00519	1191.79	-0.00735	1191.79	-0.00849	1191.79	-0.01357	1191.79	-0.01754	1191.79	-0.01881	1191.79	-0.01965	1191.79	-0.01854	1191.79	-0.01915	1191.79	-0.01898	1191.79	-0.01881	1191.79	-0.01284	1191.79	-0.01464	1191.79	-0.01701	1191.79	-0.01611	1191.79	-0.01835
1192.76	-8.74923e-06	1192.76	-0.003	1192.76	-0.00405	1192.76	-0.00498	1192.76	-0.00714	1192.76	-0.00841	1192.76	-0.01331	1192.76	-0.01727	1192.76	-0.01842	1192.76	-0.01946	1192.76	-0.01809	1192.76	-0.01897	1192.76	-0.01869	1192.76	-0.01838	1192.76	-0.01245	1192.76	-0.01452	1192.76	-0.01672	1192.76	-0.01567	1192.76	-0.0178
1193.72	-5.26801e-06	1193.72	-0.00293	1193.72	-0.00399	1193.72	-0.00477	1193.72	-0.00693	1193.72	-0.00822	1193.72	-0.01311	1193.72	-0.01693	1193.72	-0.0182	1193.72	-0.01916	1193.72	-0.01749	1193.72	-0.01885	1193.72	-0.01845	1193.72	-0.018	1193.72	-0.01203	1193.72	-0.01444	1193.72	-0.01655	1193.72	-0.01532	1193.72	-0.01734
1194.68	-3.60185e-06	1194.68	-0.00284	1194.68	-0.00396	1194.68	-0.00455	1194.68	-0.00667	1194.68	-0.00786	1194.68	-0.01288	1194.68	-0.01645	1194.68	-0.01802	1194.68	-0.01864	1194.68	-0.01679	1194.68	-0.01865	1194.68	-0.0182	1194.68	-0.01763	1194.68	-0.01157	1194.68	-0.01429	1194.68	-0.01639	1194.68	-0.015	1194.68	-0.01695
1195.65	-2.97355e-06	1195.65	-0.00276	1195.65	-0.00395	1195.65	-0.00436	1195.65	-0.00636	1195.65	-0.00747	1195.65	-0.01265	1195.65	-0.01593	1195.65	-0.01783	1195.65	-0.01801	1195.65	-0.01619	1195.65	-0.0184	1195.65	-0.018	1195.65	-0.01735	1195.65	-0.01117	1195.65	-0.01403	1195.65	-0.0162	1195.65	-0.01476	1195.65	-0.01665
1196.61	-3.37328e-06	1196.61	-0.00275	1196.61	-0.00392	1196.61	-0.00431	1196.61	-0.00606	1196.61	-0.00724	1196.61	-0.01248	1196.61	-0.01555	1196.61	-0.01764	1196.61	-0.0175	1196.61	-0.01592	1196.61	-0.01826	1196.61	-0.01789	1196.61	-0.01721	1196.61	-0.01094	1196.61	-0.01376	1196.61	-0.01601	1196.61	-0.01464	1196.61	-0.01647
1197.58	-5.42537e-06	1197.58	-0.00281	1197.58	-0.00389	1197.58	-0.0044	1197.58	-0.00584	1197.58	-0.00721	1197.58	-0.01238	1197.58	-0.01537	1197.58	-0.01744	1197.58	-0.01721	1197.58	-0.01594	1197.58	-0.0182	1197.58	-0.01781	1197.58	-0.01712	1197.58	-0.01088	1197.58	-0.01354	1197.58	-0.01579	1197.58	-0.01458	1197.58	-0.01635
1198.54	-1.03842e-05	1198.54	-0.00294	1198.54	-0.00389	1198.54	-0.00453	1198.54	-0.00569	1198.54	-0.00728	1198.54	-0.01226	1198.54	-0.01534	1198.54	-0.0172	1198.54	-0.01705	1198.54	-0.01606	1198.54	-0.01805	1198.54	-0.01767	1198.54	-0.017	1198.54	-0.01093	1198.54	-0.01346	1198.54	-0.01552	1198.54	-0.01451	1198.54	-0.0162
1199.51	-1.92833e-05	1199.51	-0.00307	1199.51	-0.00392	1199.51	-0.0046	1199.51	-0.00564	1199.51	-0.00733	1199.51	-0.0121	1199.51	-0.01538	1199.51	-0.01693	1199.51	-0.01696	1199.51	-0.01614	1199.51	-0.01772	1199.51	-0.01748	1199.51	-0.01689	1199.51	-0.01103	1199.51	-0.01351	1199.51	-0.01526	1199.51	-0.01443	1199.51	-0.01603
1200.47	-3.03676e-05	1200.47	-0.00313	1200.47	-0.00394	1200.47	-0.00462	1200.47	-0.00567	1200.47	-0.00731	1200.47	-0.01192	1200.47	-0.01543	1200.47	-0.01662	1200.47	-0.01692	1200.47	-0.01608	1200.47	-0.01728	1200.47	-0.01724	1200.47	-0.01685	1200.47	-0.0111	1200.47	-0.01357	1200.47	-0.01506	1200.47	-0.01435	1200.47	-0.01589
1201.43	-3.74604e-05	1201.43	-0.00309	1201.43	-0.0039	1201.43	-0.0046	1201.43	-0.00572	1201.43	-0.00715	1201.43	-0.01174	1201.43	-0.01536	1201.43	-0.01626	1201.43	-0.01687	1201.43	-0.01582	1201.43	-0.01681	1201.43	-0.01692	1201.43	-0.01676	1201.43	-0.01097	1201.43	-0.01341	1201.43	-0.01483	1201.43	-0.01419	1201.43	-0.01573
1202.4	-3.51809e-05	1202.4	-0.00296	1202.4	-0.0038	1202.4	-0.00455	1202.4	-0.00568	1202.4	-0.00687	1202.4	-0.0115	1202.4	-0.01514	1202.4	-0.0159	1202.4	-0.0167	1202.4	-0.01538	1202.4	-0.01638	1202.4	-0.01654	1202.4	-0.01646	1202.4	-0.01059	1202.4	-0.01296	1202.4	-0.01446	1202.4	-0.01386	1202.4	-0.01546
1203.36	-2.66962e-05	1203.36	-0.00278	1203.36	-0.00368	1203.36	-0.00447	1203.36	-0.00552	1203.36	-0.00653	1203.36	-0.01119	1203.36	-0.01481	1203.36	-0.01562	1203.36	-0.01633	1203.36	-0.01485	1203.36	-0.01604	1203.36	-0.01618	1203.36	-0.01593	1203.36	-0.01008	1203.36	-0.01235	1203.36	-0.014	1203.36	-0.01342	1203.36	-0.01506
1204.33	-2.00943e-05	1204.33	-0.00262	1204.33	-0.00359	1204.33	-0.00437	1204.33	-0.00531	1204.33	-0.00621	1204.33	-0.01082	1204.33	-0.01448	1204.33	-0.01542	1204.33	-0.01583	1204.33	-0.01433	1204.33	-0.01575	1204.33	-0.0158	1204.33	-0.01535	1204.33	-0.00967	1204.33	-0.01175	1204.33	-0.01354	1204.33	-0.013	1204.33	-0.01459
1205.29	-1.92142e-05	1205.29	-0.00255	1205.29	-0.00355	1205.29	-0.00428	1205.29	-0.00513	1205.29	-0.00593	1205.29	-0.01043	1205.29	-0.01413	1205.29	-0.01517	1205.29	-0.01528	1205.29	-0.01384	1205.29	-0.01538	1205.29	-0.0153	1205.29	-0.01481	1205.29	-0.0094	1205.29	-0.0112	1205.29	-0.01308	1205.29	-0.01267	1205.29	-0.01408
1206.26	-2.26388e-05	1206.26	-0.00257	1206.26	-0.00353	1206.26	-0.00419	1206.26	-0.00495	1206.26	-0.00562	1206.26	-0.01004	1206.26	-0.0137	1206.26	-0.01476	1206.26	-0.01473	1206.26	-0.01336	1206.26	-0.01485	1206.26	-0.01462	1206.26	-0.01436	1206.26	-0.00921	1206.26	-0.0107	1206.26	-0.0126	1206.26	-0.01235	1206.26	-0.01354
1207.22	-2.60934e-05	1207.22	-0.00265	1207.22	-0.0035	1207.22	-0.00408	1207.22	-0.00476	1207.22	-0.00528	1207.22	-0.00964	1207.22	-0.01317	1207.22	-0.01421	1207.22	-0.01419	1207.22	-0.01294	1207.22	-0.01425	1207.22	-0.01395	1207.22	-0.01398	1207.22	-0.00897	1207.22	-0.01025	1207.22	-0.01214	1207.22	-0.01198	1207.22	-0.01299
1208.18	-2.6293e-05	1208.18	-0.00274	1208.18	-0.00346	1208.18	-0.00397	1208.18	-0.0045	1208.18	-0.00495	1208.18	-0.00918	1208.18	-0.01259	1208.18	-0.01363	1208.18	-0.01363	1208.18	-0.01258	1208.18	-0.01374	1208.18	-0.01341	1208.18	-0.01362	1208.18	-0.00861	1208.18	-0.00985	1208.18	-0.01179	1208.18	-0.01154	1208.18	-0.01245
1209.15	-2.35748e-05	1209.15	-0.00278	1209.15	-0.00345	1209.15	-0.00387	1209.15	-0.00422	1209.15	-0.00473	1209.15	-0.00867	1209.15	-0.01209	1209.15	-0.01304	1209.15	-0.01306	1209.15	-0.01226	1209.15	-0.01338	1209.15	-0.01301	1209.15	-0.01325	1209.15	-0.00811	1209.15	-0.00951	1209.15	-0.01155	1209.15	-0.01108	1209.15	-0.01197
1210.11	-1.88342e-05	1210.11	-0.00279	1210.11	-0.00351	1210.11	-0.00378	1210.11	-0.004	1210.11	-0.00464	1210.11	-0.00821	1210.11	-0.01179	1210.11	-0.01254	1210.11	-0.01259	1210.11	-0.01199	1210.11	-0.01314	1210.11	-0.01271	1210.11	-0.0129	1210.11	-0.00759	1210.11	-0.00926	1210.11	-0.01138	1210.11	-0.01068	1210.11	-0.01165
1211.08	-1.23799e-05	1211.08	-0.00281	1211.08	-0.00366	1211.08	-0.00375	1211.08	-0.00394	1211.08	-0.00469	1211.08	-0.00798	1211.08	-0.01179	1211.08	-0.01228	1211.08	-0.01239	1211.08	-0.01187	1211.08	-0.01302	1211.08	-0.01259	1211.08	-0.01271	1211.08	-0.00727	1211.08	-0.00916	1211.08	-0.01127	1211.08	-0.01046	1211.08	-0.01161
1212.04	-6.57166e-06	1212.04	-0.00291	1212.04	-0.00383	1212.04	-0.00382	1212.04	-0.00408	1212.04	-0.0048	1212.04	-0.00801	1212.04	-0.01201	1212.04	-0.01238	1212.04	-0.01255	1212.04	-0.012	1212.04	-0.01304	1212.04	-0.01271	1212.04	-0.01272	1212.04	-0.00728	1212.04	-0.00924	1212.04	-0.01127	1212.04	-0.01046	1212.04	-0.01185
1213.01	-4.0013e-06	1213.01	-0.00307	1213.01	-0.00399	1213.01	-0.00402	1213.01	-0.00432	1213.01	-0.00493	1213.01	-0.00819	1213.01	-0.01226	1213.01	-0.01272	1213.01	-0.01295	1213.01	-0.01234	1213.01	-0.0132	1213.01	-0.01301	1213.01	-0.01284	1213.01	-0.00759	1213.01	-0.00947	1213.01	-0.01141	1213.01	-0.01061	1213.01	-0.01217
1213.97	-4.67982e-06	1213.97	-0.0032	1213.97	-0.00415	1213.97	-0.0043	1213.97	-0.00454	1213.97	-0.00508	1213.97	-0.00845	1213.97	-0.0124	1213.97	-0.01309	1213.97	-0.01344	1213.97	-0.01279	1213.97	-0.01348	1213.97	-0.01337	1213.97	-0.01302	1213.97	-0.00806	1213.97	-0.00977	1213.97	-0.01171	1213.97	-0.01085	1213.97	-0.01242
1214.93	-7.43854e-06	1214.93	-0.00328	1214.93	-0.00431	1214.93	-0.00459	1214.93	-0.00474	1214.93	-0.00532	1214.93	-0.00884	1214.93	-0.01252	1214.93	-0.01337	1214.93	-0.01391	1214.93	-0.01328	1214.93	-0.01392	1214.93	-0.01374	1214.93	-0.01329	1214.93	-0.00851	1214.93	-0.01007	1214.93	-0.01218	1214.93	-0.01119	1214.93	-0.0127
1215.9	-9.48817e-06	1215.9	-0.00333	1215.9	-0.00448	1215.9	-0.00482	1215.9	-0.00495	1215.9	-0.00566	1215.9	-0.0094	1215.9	-0.01278	1215.9	-0.01365	1215.9	-0.01435	1215.9	-0.01377	1215.9	-0.01448	1215.9	-0.01415	1215.9	-0.01368	1215.9	-0.00885	1215.9	-0.01033	1215.9	-0.01273	1215.9	-0.01159	1215.9	-0.0132
1216.86	-9.10383e-06	1216.86	-0.00338	1216.86	-0.0046	1216.86	-0.00498	1216.86	-0.0052	1216.86	-0.00598	1216.86	-0.00997	1216.86	-0.01318	1216.86	-0.01403	1216.86	-0.01473	1216.86	-0.01417	1216.86	-0.01501	1216.86	-0.01458	1216.86	-0.01413	1216.86	-0.00905	1216.86	-0.01057	1216.86	-0.01324	1216.86	-0.01191	1216.86	-0.01385
1217.83	-7.62148e-06	1217.83	-0.00347	1217.83	-0.00467	1217.83	-0.00505	1217.83	-0.00543	1217.83	-0.00618	1217.83	-0.0103	1217.83	-0.0136	1217.83	-0.01452	1217.83	-0.01503	1217.83	-0.01444	1217.83	-0.01537	1217.83	-0.01495	1217.83	-0.01451	1217.83	-0.00922	1217.83	-0.01088	1217.83	-0.0136	1217.83	-0.01207	1217.83	-0.01443
1218.79	-5.87051e-06	1218.79	-0.00355	1218.79	-0.00472	1218.79	-0.00505	1218.79	-0.00561	1218.79	-0.00628	1218.79	-0.01038	1218.79	-0.01396	1218.79	-0.01503	1218.79	-0.01535	1218.79	-0.01465	1218.79	-0.0156	1218.79	-0.01526	1218.79	-0.01483	1218.79	-0.00951	1218.79	-0.01131	1218.79	-0.01388	1218.79	-0.01216	1218.79	-0.01486
1219.76	-3.38626e-06	1219.76	-0.00359	1219.76	-0.00475	1219.76	-0.00502	1219.76	-0.00573	1219.76	-0.00639	1219.76	-0.01045	1219.76	-0.01429	1219.76	-0.01546	1219.76	-0.01574	1219.76	-0.01492	1219.76	-0.01581	1219.76	-0.01554	1219.76	-0.01517	1219.76	-0.00991	1219.76	-0.01178	1219.76	-0.01413	1219.76	-0.01235	1219.76	-0.01524
1220.72	-9.77123e-07	1220.72	-0.0036	1220.72	-0.00474	1220.72	-0.00501	1220.72	-0.0058	1220.72	-0.00653	1220.72	-0.01071	1220.72	-0.01459	1220.72	-0.01575	1220.72	-0.01614	1220.72	-0.01525	1220.72	-0.016	1220.72	-0.01581	1220.72	-0.01557	1220.72	-0.01025	1220.72	-0.01212	1220.72	-0.01431	1220.72	-0.01269	1220.72	-0.0156
1221.68	-5.22431e-08	1221.68	-0.00357	1221.68	-0.00472	1221.68	-0.00502	1221.68	-0.00586	1221.68	-0.00669	1221.68	-0.01117	1221.68	-0.01489	1221.68	-0.016	1221.68	-0.01644	1221.68	-0.01562	1221.68	-0.01618	1221.68	-0.01614	1221.68	-0.01606	1221.68	-0.01046	1221.68	-0.01234	1221.68	-0.01447	1221.68	-0.01315	1221.68	-0.01587
1222.65	-7.73778e-12	1222.65	-0.00355	1222.65	-0.0047	1222.65	-0.00507	1222.65	-0.00597	1222.65	-0.00693	1222.65	-0.01173	1222.65	-0.01529	1222.65	-0.01641	1222.65	-0.01667	1222.65	-0.016	1222.65	-0.01651	1222.65	-0.01659	1222.65	-0.0167	1222.65	-0.01067	1222.65	-0.0126	1222.65	-0.01478	1222.65	-0.01371	1222.65	-0.01606
1223.61	-2.05072e-07	1223.61	-0.00354	1223.61	-0.0047	1223.61	-0.00514	1223.61	-0.00618	1223.61	-0.00725	1223.61	-0.01225	1223.61	-0.01587	1223.61	-0.01709	1223.61	-0.01694	1223.61	-0.01636	1223.61	-0.01712	1223.61	-0.01711	1223.61	-0.01739	1223.61	-0.01103	1223.61	-0.013	1223.61	-0.01531	1223.61	-0.01432	1223.61	-0.01626
1224.58	-1.92878e-06	1224.58	-0.00357	1224.58	-0.0047	1224.58	-0.00524	1224.58	-0.00647	1224.58	-0.00761	1224.58	-0.01267	1224.58	-0.01655	1224.58	-0.01788	1224.58	-0.01725	1224.58	-0.01668	1224.58	-0.01789	1224.58	-0.0176	1224.58	-0.01791	1224.58	-0.01152	1224.58	-0.01349	1224.58	-0.0159	1224.58	-0.01487	1224.58	-0.01652
1225.54	-6.00191e-06	1225.54	-0.0036	1225.54	-0.00466	1225.54	-0.00536	1225.54	-0.00677	1225.54	-0.00793	1225.54	-0.01298	1225.54	-0.0172	1225.54	-0.01853	1225.54	-0.01759	1225.54	-0.01701	1225.54	-0.0186	1225.54	-0.01799	1225.54	-0.0182	1225.54	-0.01205	1225.54	-0.01394	1225.54	-0.01628	1225.54	-0.01533	1225.54	-0.01684
1226.51	-1.05776e-05	1226.51	-0.00359	1226.51	-0.00462	1226.51	-0.00546	1226.51	-0.00704	1226.51	-0.0082	1226.51	-0.01325	1226.51	-0.01771	1226.51	-0.01892	1226.51	-0.01799	1226.51	-0.01747	1226.51	-0.01919	1226.51	-0.01838	1226.51	-0.01844	1226.51	-0.01252	1226.51	-0.01432	1226.51	-0.01647	1226.51	-0.01581	1226.51	-0.01725
1227.47	-1.32327e-05	1227.47	-0.00353	1227.47	-0.0046	1227.47	-0.00554	1227.47	-0.00724	1227.47	-0.0085	1227.47	-0.01355	1227.47	-0.01809	1227.47	-0.01912	1227.47	-0.01851	1227.47	-0.01804	1227.47	-0.0197	1227.47	-0.01885	1227.47	-0.01885	1227.47	-0.01294	1227.47	-0.01462	1227.47	-0.01665	1227.47	-0.01637	1227.47	-0.01779
1228.43	-1.53354e-05	1228.43	-0.00347	1228.43	-0.0046	1228.43	-0.00561	1228.43	-0.0074	1228.43	-0.00883	1228.43	-0.01389	1228.43	-0.01835	1228.43	-0.01924	1228.43	-0.01912	1228.43	-0.01856	1228.43	-0.02016	1228.43	-0.01939	1228.43	-0.01944	1228.43	-0.01331	1228.43	-0.01483	1228.43	-0.01692	1228.43	-0.01696	1228.43	-0.01844
1229.4	-2.14221e-05	1229.4	-0.00344	1229.4	-0.00464	1229.4	-0.0057	1229.4	-0.00756	1229.4	-0.0092	1229.4	-0.01422	1229.4	-0.01854	1229.4	-0.01938	1229.4	-0.0197	1229.4	-0.01893	1229.4	-0.02052	1229.4	-0.02001	1229.4	-0.0201	1229.4	-0.01364	1229.4	-0.01502	1229.4	-0.01722	1229.4	-0.01745	1229.4	-0.01908
1230.36	-3.47528e-05	1230.36	-0.00346	1230.36	-0.00474	1230.36	-0.00581	1230.36	-0.0078	1230.36	-0.00957	1230.36	-0.01451	1230.36	-0.01877	1230.36	-0.01963	1230.36	-0.02018	1230.36	-0.01925	1230.36	-0.02084	1230.36	-0.0207	1230.36	-0.02075	1230.36	-0.01395	1230.36	-0.0153	1230.36	-0.01756	1230.36	-0.01782	1230.36	-0.01962
1231.33	-5.09039e-05	1231.33	-0.00352	1231.33	-0.00487	1231.33	-0.00592	1231.33	-0.00808	1231.33	-0.00989	1231.33	-0.01474	1231.33	-0.0191	1231.33	-0.01999	1231.33	-0.0205	1231.33	-0.01961	1231.33	-0.02115	1231.33	-0.02129	1231.33	-0.02128	1231.33	-0.01421	1231.33	-0.01563	1231.33	-0.01794	1231.33	-0.0181	1231.33	-0.01993
1232.29	-5.76222e-05	1232.29	-0.00359	1232.29	-0.00495	1232.29	-0.00595	1232.29	-0.00828	1232.29	-0.01001	1232.29	-0.01493	1232.29	-0.01943	1232.29	-0.02035	1232.29	-0.02066	1232.29	-0.01991	1232.29	-0.02139	1232.29	-0.02154	1232.29	-0.0215	1232.29	-0.01429	1232.29	-0.01582	1232.29	-0.0183	1232.29	-0.01827	1232.29	-0.0199
1233.26	-4.92363e-05	1233.26	-0.00363	1233.26	-0.00492	1233.26	-0.00587	1233.26	-0.00829	1233.26	-0.00984	1233.26	-0.01504	1233.26	-0.01952	1233.26	-0.0205	1233.26	-0.02068	1233.26	-0.01992	1233.26	-0.02135	1233.26	-0.0213	1233.26	-0.02128	1233.26	-0.01415	1233.26	-0.01577	1233.26	-0.01845	1233.26	-0.0183	1233.26	-0.01958
1234.22	-3.3237e-05	1234.22	-0.00355	1234.22	-0.00475	1234.22	-0.00568	1234.22	-0.00806	1234.22	-0.00946	1234.22	-0.01501	1234.22	-0.01923	1234.22	-0.02031	1234.22	-0.02058	1234.22	-0.01958	1234.22	-0.02096	1234.22	-0.02069	1234.22	-0.02072	1234.22	-0.01384	1234.22	-0.01552	1234.22	-0.01829	1234.22	-0.01811	1234.22	-0.01911
1235.18	-1.95239e-05	1235.18	-0.00334	1235.18	-0.00449	1235.18	-0.00544	1235.18	-0.00766	1235.18	-0.00901	1235.18	-0.01474	1235.18	-0.01862	1235.18	-0.01978	1235.18	-0.02026	1235.18	-0.01894	1235.18	-0.02032	1235.18	-0.01985	1235.18	-0.02	1235.18	-0.01342	1235.18	-0.01513	1235.18	-0.01784	1235.18	-0.01763	1235.18	-0.01862
1236.15	-1.21566e-05	1236.15	-0.00304	1236.15	-0.00422	1236.15	-0.00521	1236.15	-0.00718	1236.15	-0.00857	1236.15	-0.01423	1236.15	-0.01791	1236.15	-0.01906	1236.15	-0.01963	1236.15	-0.01816	1236.15	-0.01955	1236.15	-0.01891	1236.15	-0.01919	1236.15	-0.01293	1236.15	-0.01461	1236.15	-0.01726	1236.15	-0.01687	1236.15	-0.01811
1237.11	-1.05089e-05	1237.11	-0.00277	1237.11	-0.00402	1237.11	-0.00503	1237.11	-0.00675	1237.11	-0.00814	1237.11	-0.01361	1237.11	-0.01728	1237.11	-0.01835	1237.11	-0.0188	1237.11	-0.01739	1237.11	-0.01879	1237.11	-0.01802	1237.11	-0.01838	1237.11	-0.01241	1237.11	-0.01403	1237.11	-0.01671	1237.11	-0.01602	1237.11	-0.01754
1238.08	-1.27647e-05	1238.08	-0.00261	1238.08	-0.00392	1238.08	-0.00485	1238.08	-0.00646	1238.08	-0.00773	1238.08	-0.01302	1238.08	-0.01677	1238.08	-0.01775	1238.08	-0.01805	1238.08	-0.01675	1238.08	-0.01811	1238.08	-0.01737	1238.08	-0.01765	1238.08	-0.01194	1238.08	-0.0135	1238.08	-0.01625	1238.08	-0.01533	1238.08	-0.01696
1239.04	-1.61738e-05	1239.04	-0.00256	1239.04	-0.00386	1239.04	-0.00467	1239.04	-0.00629	1239.04	-0.00737	1239.04	-0.01248	1239.04	-0.01629	1239.04	-0.01723	1239.04	-0.01752	1239.04	-0.01623	1239.04	-0.01753	1239.04	-0.01692	1239.04	-0.01706	1239.04	-0.01154	1239.04	-0.01309	1239.04	-0.01579	1239.04	-0.01483	1239.04	-0.01642
1240	-1.73575e-05	1240	-0.00256	1240	-0.0038	1240	-0.00448	1240	-0.00613	1240	-0.00705	1240	-0.01187	1240	-0.01575	1240	-0.0167	1240	-0.01713	1240	-0.01569	1240	-0.01701	1240	-0.01649	1240	-0.01651	1240	-0.01108	1240	-0.01271	1240	-0.01521	1240	-0.01433	1240	-0.0159
1240.97	-1.55535e-05	1240.97	-0.00258	1240.97	-0.00371	1240.97	-0.00431	1240.97	-0.00593	1240.97	-0.00675	1240.97	-0.01117	1240.97	-0.0152	1240.97	-0.01618	1240.97	-0.01669	1240.97	-0.01504	1240.97	-0.01649	1240.97	-0.01599	1240.97	-0.01595	1240.97	-0.01053	1240.97	-0.01233	1240.97	-0.0145	1240.97	-0.01368	1240.97	-0.01537
1241.93	-1.21414e-05	1241.93	-0.00261	1241.93	-0.00362	1241.93	-0.00417	1241.93	-0.00569	1241.93	-0.00648	1241.93	-0.01054	1241.93	-0.01473	1241.93	-0.0157	1241.93	-0.01618	1241.93	-0.01436	1241.93	-0.016	1241.93	-0.0155	1241.93	-0.01541	1241.93	-0.00993	1241.93	-0.01195	1241.93	-0.01378	1241.93	-0.01298	1241.93	-0.01484
1242.9	-7.79351e-06	1242.9	-0.00265	1242.9	-0.00353	1242.9	-0.00406	1242.9	-0.00541	1242.9	-0.00623	1242.9	-0.01006	1242.9	-0.01428	1242.9	-0.01523	1242.9	-0.01558	1242.9	-0.01373	1242.9	-0.01553	1242.9	-0.01506	1242.9	-0.01489	1242.9	-0.00935	1242.9	-0.01152	1242.9	-0.01312	1242.9	-0.0124	1242.9	-0.01428
1243.86	-3.36896e-06	1243.86	-0.00269	1243.86	-0.00342	1243.86	-0.00393	1243.86	-0.00504	1243.86	-0.00594	1243.86	-0.00969	1243.86	-0.01371	1243.86	-0.01466	1243.86	-0.01481	1243.86	-0.01317	1243.86	-0.01495	1243.86	-0.01455	1243.86	-0.01431	1243.86	-0.0088	1243.86	-0.01092	1243.86	-0.01248	1243.86	-0.01187	1243.86	-0.0136
1244.83	-7.58013e-07	1244.83	-0.00272	1244.83	-0.00329	1244.83	-0.00379	1244.83	-0.00459	1244.83	-0.00554	1244.83	-0.00927	1244.83	-0.01299	1244.83	-0.01397	1244.83	-0.01385	1244.83	-0.01262	1244.83	-0.01416	1244.83	-0.01387	1244.83	-0.01363	1244.83	-0.00826	1244.83	-0.01019	1244.83	-0.01184	1244.83	-0.01127	1244.83	-0.0128
1245.79	-1.18977e-07	1245.79	-0.00275	1245.79	-0.00316	1245.79	-0.00362	1245.79	-0.00422	1245.79	-0.00508	1245.79	-0.00877	1245.79	-0.01227	1245.79	-0.01326	1245.79	-0.01286	1245.79	-0.01209	1245.79	-0.01328	1245.79	-0.01317	1245.79	-0.01297	1245.79	-0.0078	1245.79	-0.00953	1245.79	-0.01128	1245.79	-0.0106	1245.79	-0.01206
1246.75	-2.0317e-07	1246.75	-0.00279	1246.75	-0.00306	1246.75	-0.00344	1246.75	-0.00399	1246.75	-0.00461	1246.75	-0.00827	1246.75	-0.01171	1246.75	-0.01258	1246.75	-0.01205	1246.75	-0.01159	1246.75	-0.01254	1246.75	-0.0126	1246.75	-0.01246	1246.75	-0.00745	1246.75	-0.00908	1246.75	-0.01085	1246.75	-0.00995	1246.75	-0.0115
1247.72	-9.82122e-07	1247.72	-0.00282	1247.72	-0.003	1247.72	-0.00327	1247.72	-0.00386	1247.72	-0.00417	1247.72	-0.00785	1247.72	-0.01129	1247.72	-0.01187	1247.72	-0.01149	1247.72	-0.01109	1247.72	-0.01197	1247.72	-0.01211	1247.72	-0.01206	1247.72	-0.00717	1247.72	-0.00875	1247.72	-0.01047	1247.72	-0.00935	1247.72	-0.01107
1248.68	-2.90207e-06	1248.68	-0.00284	1248.68	-0.00302	1248.68	-0.00314	1248.68	-0.0037	1248.68	-0.00376	1248.68	-0.00749	1248.68	-0.0109	1248.68	-0.01112	1248.68	-0.01103	1248.68	-0.01058	1248.68	-0.01147	1248.68	-0.01159	1248.68	-0.01166	1248.68	-0.00685	1248.68	-0.00842	1248.68	-0.01002	1248.68	-0.00876	1248.68	-0.01062
1249.65	-6.13933e-06	1249.65	-0.00282	1249.65	-0.00309	1249.65	-0.00305	1249.65	-0.00346	1249.65	-0.00338	1249.65	-0.00712	1249.65	-0.01044	1249.65	-0.01046	1249.65	-0.01057	1249.65	-0.01012	1249.65	-0.01099	1249.65	-0.01104	1249.65	-0.01118	1249.65	-0.00645	1249.65	-0.008	1249.65	-0.00949	1249.65	-0.00818	1249.65	-0.01014
1250.61	-1.01545e-05	1250.61	-0.00274	1250.61	-0.00315	1250.61	-0.00297	1250.61	-0.00318	1250.61	-0.00307	1250.61	-0.00669	1250.61	-0.00984	1250.61	-0.00998	1250.61	-0.01008	1250.61	-0.00969	1250.61	-0.01053	1250.61	-0.01046	1250.61	-0.01058	1250.61	-0.00597	1250.61	-0.00744	1250.61	-0.00895	1250.61	-0.00766	1250.61	-0.00964
1251.58	-1.27288e-05	1251.58	-0.00258	1251.58	-0.0031	1251.58	-0.00284	1251.58	-0.0029	1251.58	-0.0028	1251.58	-0.00617	1251.58	-0.00904	1251.58	-0.0096	1251.58	-0.00954	1251.58	-0.00917	1251.58	-0.01006	1251.58	-0.0098	1251.58	-0.00983	1251.58	-0.00542	1251.58	-0.0067	1251.58	-0.00838	1251.58	-0.00718	1251.58	-0.0091
1252.54	-1.18295e-05	1252.54	-0.00241	1252.54	-0.00292	1252.54	-0.00269	1252.54	-0.00263	1252.54	-0.00256	1252.54	-0.00564	1252.54	-0.00814	1252.54	-0.00911	1252.54	-0.00895	1252.54	-0.0085	1252.54	-0.00945	1252.54	-0.00905	1252.54	-0.009	1252.54	-0.00486	1252.54	-0.00589	1252.54	-0.00773	1252.54	-0.00674	1252.54	-0.00849
1253.5	-8.52817e-06	1253.5	-0.0023	1253.5	-0.00271	1253.5	-0.00256	1253.5	-0.0024	1253.5	-0.00232	1253.5	-0.00515	1253.5	-0.00733	1253.5	-0.00847	1253.5	-0.00838	1253.5	-0.00775	1253.5	-0.00871	1253.5	-0.00837	1253.5	-0.00829	1253.5	-0.00439	1253.5	-0.00522	1253.5	-0.00705	1253.5	-0.00636	1253.5	-0.00791
1254.47	-5.20955e-06	1254.47	-0.00229	1254.47	-0.00257	1254.47	-0.0025	1254.47	-0.0022	1254.47	-0.00211	1254.47	-0.00471	1254.47	-0.00674	1254.47	-0.00776	1254.47	-0.00787	1254.47	-0.00705	1254.47	-0.00799	1254.47	-0.00788	1254.47	-0.0078	1254.47	-0.00404	1254.47	-0.0048	1254.47	-0.00641	1254.47	-0.00604	1254.47	-0.00747
1255.43	-2.68096e-06	1255.43	-0.00234	1255.43	-0.00252	1255.43	-0.00246	1255.43	-0.00201	1255.43	-0.00193	1255.43	-0.00428	1255.43	-0.0063	1255.43	-0.00708	1255.43	-0.00742	1255.43	-0.00646	1255.43	-0.00745	1255.43	-0.0075	1255.43	-0.00741	1255.43	-0.00373	1255.43	-0.00454	1255.43	-0.0059	1255.43	-0.00572	1255.43	-0.0071
1256.4	-7.78972e-07	1256.4	-0.00242	1256.4	-0.00254	1256.4	-0.00241	1256.4	-0.00179	1256.4	-0.00175	1256.4	-0.00387	1256.4	-0.00585	1256.4	-0.00645	1256.4	-0.00699	1256.4	-0.00597	1256.4	-0.00707	1256.4	-0.00708	1256.4	-0.0069	1256.4	-0.0034	1256.4	-0.00426	1256.4	-0.00551	1256.4	-0.00536	1256.4	-0.00663
1257.36	1.43886e-11	1257.36	-0.00249	1257.36	-0.00257	1257.36	-0.00228	1257.36	-0.00159	1257.36	-0.00151	1257.36	-0.0035	1257.36	-0.00534	1257.36	-0.00591	1257.36	-0.00656	1257.36	-0.00554	1257.36	-0.0067	1257.36	-0.0066	1257.36	-0.00628	1257.36	-0.00307	1257.36	-0.00391	1257.36	-0.00523	1257.36	-0.00495	1257.36	-0.00602
1258.33	4.77886e-07	1258.33	-0.00254	1258.33	-0.00258	1258.33	-0.00209	1258.33	-0.00142	1258.33	-0.00123	1258.33	-0.00315	1258.33	-0.00484	1258.33	-0.00545	1258.33	-0.00611	1258.33	-0.00515	1258.33	-0.00622	1258.33	-0.00607	1258.33	-0.00564	1258.33	-0.00277	1258.33	-0.0035	1258.33	-0.00494	1258.33	-0.00456	1258.33	-0.00539
1259.29	4.63358e-07	1259.29	-0.00254	1259.29	-0.00255	1259.29	-0.00186	1259.29	-0.00127	1259.29	-0.00093102	1259.29	-0.00277	1259.29	-0.00439	1259.29	-0.00503	1259.29	-0.00557	1259.29	-0.00471	1259.29	-0.00562	1259.29	-0.00547	1259.29	-0.00501	1259.29	-0.00246	1259.29	-0.00304	1259.29	-0.00451	1259.29	-0.00414	1259.29	-0.00483
1260.25	-1.00099e-08	1260.25	-0.00251	1260.25	-0.00248	1260.25	-0.00169	1260.25	-0.0011	1260.25	-0.000661266	1260.25	-0.00235	1260.25	-0.00394	1260.25	-0.00457	1260.25	-0.00489	1260.25	-0.0042	1260.25	-0.00501	1260.25	-0.00476	1260.25	-0.00435	1260.25	-0.00208	1260.25	-0.00255	1260.25	-0.00394	1260.25	-0.00365	1260.25	-0.00431
1261.22	-9.98036e-07	1261.22	-0.00249	1261.22	-0.00241	1261.22	-0.00161	1261.22	-0.000910535	1261.22	-0.00045995	1261.22	-0.00197	1261.22	-0.00348	1261.22	-0.00409	1261.22	-0.00415	1261.22	-0.00373	1261.22	-0.0045	1261.22	-0.00403	1261.22	-0.00375	1261.22	-0.00164	1261.22	-0.00212	1261.22	-0.0034	1261.22	-0.00308	1261.22	-0.00378
1262.18	-1.49175e-06	1262.18	-0.00248	1262.18	-0.00234	1262.18	-0.00161	1262.18	-0.000736163	1262.18	-0.000322902	1262.18	-0.00169	1262.18	-0.00305	1262.18	-0.00365	1262.18	-0.00349	1262.18	-0.00334	1262.18	-0.00409	1262.18	-0.00343	1262.18	-0.00333	1262.18	-0.00126	1262.18	-0.00182	1262.18	-0.00298	1262.18	-0.00254	1262.18	-0.00327
1263.15	-4.95627e-07	1263.15	-0.00245	1263.15	-0.00226	1263.15	-0.00162	1263.15	-0.000583154	1263.15	-0.000221462	1263.15	-0.00148	1263.15	-0.00269	1263.15	-0.0033	1263.15	-0.00298	1263.15	-0.00299	1263.15	-0.00369	1263.15	-0.00302	1263.15	-0.00307	1263.15	-0.00099018	1263.15	-0.0016	1263.15	-0.00263	1263.15	-0.00209	1263.15	-0.00281
1264.11	-1.14586e-08	1264.11	-0.00237	1264.11	-0.00219	1264.11	-0.00159	1264.11	-0.000448299	1264.11	-0.000139964	1264.11	-0.00133	1264.11	-0.00242	1264.11	-0.00306	1264.11	-0.00264	1264.11	-0.00263	1264.11	-0.00326	1264.11	-0.00276	1264.11	-0.00284	1264.11	-0.000836395	1264.11	-0.00142	1264.11	-0.00229	1264.11	-0.00173	1264.11	-0.00243
1265.07	4.00249e-09	1265.07	-0.00226	1265.07	-0.00215	1265.07	-0.00151	1265.07	-0.000341644	1265.07	-8.29907e-05	1265.07	-0.00124	1265.07	-0.00222	1265.07	-0.00289	1265.07	-0.00244	1265.07	-0.00234	1265.07	-0.00287	1265.07	-0.00259	1265.07	-0.00259	1265.07	-0.000757567	1265.07	-0.00125	1265.07	-0.00198	1265.07	-0.00146	1265.07	-0.00217
1266.04	-5.41245e-10	1266.04	-0.00214	1266.04	-0.00214	1266.04	-0.00141	1266.04	-0.000272981	1266.04	-5.10743e-05	1266.04	-0.00119	1266.04	-0.00205	1266.04	-0.00273	1266.04	-0.00234	1266.04	-0.00217	1266.04	-0.00259	1266.04	-0.00247	1266.04	-0.00236	1266.04	-0.000692717	1266.04	-0.0011	1266.04	-0.00174	1266.04	-0.00129	1266.04	-0.00204
1267	-7.27593e-12	1267	-0.00208	1267	-0.0021	1267	-0.00128	1267	-0.000235398	1267	-3.29974e-05	1267	-0.0011	1267	-0.00185	1267	-0.00252	1267	-0.00231	1267	-0.00209	1267	-0.00239	1267	-0.00235	1267	-0.00222	1267	-0.000602901	1267	-0.000940499	1267	-0.00155	1267	-0.0012	1267	-0.00198
1267.97	1.13271e-08	1267.97	-0.00209	1267.97	-0.00203	1267.97	-0.00116	1267.97	-0.000215529	1267.97	-1.8977e-05	1267.97	-0.0009182	1267.97	-0.00165	1267.97	-0.00224	1267.97	-0.00227	1267.97	-0.00202	1267.97	-0.00223	1267.97	-0.00224	1267.97	-0.00217	1267.97	-0.000507955	1267.97	-0.000771421	1267.97	-0.00141	1267.97	-0.00117	1267.97	-0.00192
1268.93	2.95916e-08	1268.93	-0.00218	1268.93	-0.00198	1268.93	-0.00108	1268.93	-0.000202581	1268.93	-7.80242e-06	1268.93	-0.000708651	1268.93	-0.0015	1268.93	-0.00194	1268.93	-0.00222	1268.93	-0.00193	1268.93	-0.0021	1268.93	-0.00218	1268.93	-0.00218	1268.93	-0.000446164	1268.93	-0.000638952	1268.93	-0.00132	1268.93	-0.00121	1268.93	-0.00183
1269.9	1.94661e-07	1269.9	-0.00229	1269.9	-0.002	1269.9	-0.00104	1269.9	-0.000182048	1269.9	-1.28505e-06	1269.9	-0.000543479	1269.9	-0.00141	1269.9	-0.00167	1269.9	-0.00213	1269.9	-0.00182	1269.9	-0.00201	1269.9	-0.00215	1269.9	-0.00217	1269.9	-0.000409943	1269.9	-0.000568818	1269.9	-0.00131	1269.9	-0.00124	1269.9	-0.00172
1270.86	1.48341e-06	1270.86	-0.00233	1270.86	-0.00207	1270.86	-0.000998102	1270.86	-0.000142444	1270.86	5.03597e-07	1270.86	-0.000433607	1270.86	-0.00131	1270.86	-0.00145	1270.86	-0.00194	1270.86	-0.00162	1270.86	-0.0019	1270.86	-0.00204	1270.86	-0.00206	1270.86	-0.000357714	1270.86	-0.000523779	1270.86	-0.00129	1270.86	-0.00117	1270.86	-0.00155
1271.82	4.62093e-06	1271.82	-0.0023	1271.82	-0.00211	1271.82	-0.000951892	1271.82	-9.8918e-05	1271.82	7.42806e-06	1271.82	-0.000359782	1271.82	-0.00118	1271.82	-0.00128	1271.82	-0.00168	1271.82	-0.00134	1271.82	-0.00178	1271.82	-0.0018	1271.82	-0.00182	1271.82	-0.000286435	1271.82	-0.000456883	1271.82	-0.0012	1271.82	-0.00101	1271.82	-0.00135
1272.79	5.88691e-06	1272.79	-0.00227	1272.79	-0.00213	1272.79	-0.000952619	1272.79	-7.83149e-05	1272.79	1.94229e-05	1272.79	-0.000315887	1272.79	-0.00106	1272.79	-0.00122	1272.79	-0.00144	1272.79	-0.0011	1272.79	-0.00165	1272.79	-0.00159	1272.79	-0.00159	1272.79	-0.000237422	1272.79	-0.000378854	1272.79	-0.00108	1272.79	-0.00085524	1272.79	-0.00119
1273.75	3.19732e-06	1273.75	-0.00229	1273.75	-0.00214	1273.75	-0.00103	1273.75	-8.46959e-05	1273.75	2.82932e-05	1273.75	-0.000293974	1273.75	-0.001	1273.75	-0.00126	1273.75	-0.00133	1273.75	-0.000989662	1273.75	-0.00154	1273.75	-0.00147	1273.75	-0.00145	1273.75	-0.000221938	1273.75	-0.000323523	1273.75	-0.000993924	1273.75	-0.000771223	1273.75	-0.00112
1274.72	7.64303e-07	1274.72	-0.00232	1274.72	-0.00216	1274.72	-0.00114	1274.72	-9.49584e-05	1274.72	3.42248e-05	1274.72	-0.000262362	1274.72	-0.000964532	1274.72	-0.00129	1274.72	-0.0013	1274.72	-0.000981944	1274.72	-0.00138	1274.72	-0.0014	1274.72	-0.00137	1274.72	-0.000198858	1274.72	-0.000284516	1274.72	-0.000924369	1274.72	-0.000726306	1274.72	-0.00109
1275.68	1.93992e-07	1275.68	-0.00228	1275.68	-0.00214	1275.68	-0.00116	1275.68	-8.05703e-05	1275.68	4.65393e-05	1275.68	-0.000195123	1275.68	-0.000861862	1275.68	-0.00121	1275.68	-0.00124	1275.68	-0.000949115	1275.68	-0.00115	1275.68	-0.00126	1275.68	-0.00125	1275.68	-0.000134936	1275.68	-0.000231315	1275.68	-0.000793664	1275.68	-0.00064317	1275.68	-0.001
1276.64	3.30759e-07	1276.64	-0.00218	1276.64	-0.00205	1276.64	-0.00105	1276.64	-5.1682e-05	1276.64	7.27678e-05	1276.64	-0.000112584	1276.64	-0.000688018	1276.64	-0.00104	1276.64	-0.0011	1276.64	-0.000827826	1276.64	-0.000919513	1276.64	-0.00104	1276.64	-0.00107	1276.64	-6.30637e-05	1276.64	-0.00016379	1276.64	-0.000612878	1276.64	-0.000499399	1276.64	-0.000850581
1277.61	6.70152e-07	1277.61	-0.00209	1277.61	-0.00191	1277.61	-0.000900566	1277.61	-3.41053e-05	1277.61	0.000113585	1277.61	-5.04737e-05	1277.61	-0.000523622	1277.61	-0.000875984	1277.61	-0.000942268	1277.61	-0.000676105	1277.61	-0.000783797	1277.61	-0.000861107	1277.61	-0.000884364	1277.61	-2.26778e-05	1277.61	-0.000109754	1277.61	-0.000459754	1277.61	-0.000338621	1277.61	-0.000695864
1278.57	5.66908e-07	1278.57	-0.00206	1278.57	-0.0018	1278.57	-0.000780126	1278.57	-2.75723e-05	1278.57	0.000165534	1278.57	-1.65058e-05	1278.57	-0.000420639	1278.57	-0.000758018	1278.57	-0.000804284	1278.57	-0.000561002	1278.57	-0.000726319	1278.57	-0.00073893	1278.57	-0.00073655	1278.57	-7.93762e-06	1278.57	-7.99559e-05	1278.57	-0.000365959	1278.57	-0.00020646	1278.57	-0.000565739
1279.54	8.76511e-08	1279.54	-0.00208	1279.54	-0.00177	1279.54	-0.000723251	1279.54	-1.79944e-05	1279.54	0.000220912	1279.54	-2.46832e-06	1279.54	-0.000366716	1279.54	-0.000653998	1279.54	-0.000682666	1279.54	-0.000485785	1279.54	-0.00067183	1279.54	-0.000633731	1279.54	-0.000606341	1279.54	-2.49137e-06	1279.54	-6.41739e-05	1279.54	-0.000307748	1279.54	-0.000122873	1279.54	-0.000439593
1280.5	-1.2486e-07	1280.5	-0.00212	1280.5	-0.00183	1280.5	-0.000720944	1280.5	-4.13112e-06	1280.5	0.000260567	1280.5	3.53915e-08	1280.5	-0.000326896	1280.5	-0.000543338	1280.5	-0.000567477	1280.5	-0.000428318	1280.5	-0.000589597	1280.5	-0.000531502	1280.5	-0.000489358	1280.5	-2.18012e-07	1280.5	-5.05758e-05	1280.5	-0.000261191	1280.5	-8.78969e-05	1280.5	-0.000313117
1281.47	-7.46185e-07	1281.47	-0.00215	1281.47	-0.00195	1281.47	-0.000754174	1281.47	4.57233e-07	1281.47	0.000268398	1281.47	1.21252e-06	1281.47	-0.000281168	1281.47	-0.000443238	1281.47	-0.000473471	1281.47	-0.000382923	1281.47	-0.000522715	1281.47	-0.000461864	1281.47	-0.000411883	1281.47	5.63102e-07	1281.47	-3.48258e-05	1281.47	-0.000224046	1281.47	-8.94965e-05	1281.47	-0.000216075
1282.43	-1.07114e-06	1282.43	-0.0022	1282.43	-0.00206	1282.43	-0.000809184	1282.43	7.12812e-06	1282.43	0.000254993	1282.43	2.42312e-06	1282.43	-0.000240249	1282.43	-0.000380673	1282.43	-0.000420112	1282.43	-0.000361134	1282.43	-0.000516774	1282.43	-0.000443224	1282.43	-0.000393425	1282.43	5.05244e-06	1282.43	-2.08026e-05	1282.43	-0.000204863	1282.43	-0.000111308	1282.43	-0.000171644
1283.39	-1.03384e-06	1283.39	-0.00227	1283.39	-0.00216	1283.39	-0.000882322	1283.39	1.09246e-05	1283.39	0.000239433	1283.39	3.3876e-06	1283.39	-0.000235196	1283.39	-0.000375986	1283.39	-0.000415421	1283.39	-0.000378462	1283.39	-0.00058289	1283.39	-0.0004712	1283.39	-0.000434381	1283.39	1.39524e-05	1283.39	-1.55205e-05	1283.39	-0.000219102	1283.39	-0.000136486	1283.39	-0.000185875
1284.36	-1.20542e-06	1284.36	-0.00238	1284.36	-0.00228	1284.36	-0.000966187	1284.36	6.10877e-06	1284.36	0.000221079	1284.36	2.31764e-06	1284.36	-0.000289726	1284.36	-0.000440204	1284.36	-0.000458118	1284.36	-0.000443737	1284.36	-0.000712325	1284.36	-0.000538364	1284.36	-0.000524747	1284.36	1.79117e-05	1284.36	-2.47033e-05	1284.36	-0.000288897	1284.36	-0.000158528	1284.36	-0.000265129
1285.32	-1.48785e-06	1285.32	-0.00248	1285.32	-0.0024	1285.32	-0.00103	1285.32	1.89743e-07	1285.32	0.000190238	1285.32	6.85952e-08	1285.32	-0.000388355	1285.32	-0.000554513	1285.32	-0.00053363	1285.32	-0.000540035	1285.32	-0.00087529	1285.32	-0.000626025	1285.32	-0.00063558	1285.32	1.04978e-05	1285.32	-5.44938e-05	1285.32	-0.00041727	1285.32	-0.000179081	1285.32	-0.000401323
1286.29	-9.23785e-07	1286.29	-0.0025	1286.29	-0.00246	1286.29	-0.00103	1286.29	-4.21181e-06	1286.29	0.000150492	1286.29	-1.90781e-06	1286.29	-0.000467052	1286.29	-0.000660455	1286.29	-0.000617457	1286.29	-0.000622032	1286.29	-0.00102	1286.29	-0.000693013	1286.29	-0.000719846	1286.29	2.5816e-06	1286.29	-9.36408e-05	1286.29	-0.000549439	1286.29	-0.000198919	1286.29	-0.000542726
1287.25	-1.4004e-08	1287.25	-0.00247	1287.25	-0.00244	1287.25	-0.000993151	1287.25	-1.83258e-05	1287.25	0.000110615	1287.25	-8.80095e-06	1287.25	-0.00050554	1287.25	-0.000731398	1287.25	-0.000711043	1287.25	-0.000671894	1287.25	-0.0011	1287.25	-0.000729608	1287.25	-0.000768573	1287.25	3.91172e-08	1287.25	-0.000123891	1287.25	-0.000625878	1287.25	-0.000231448	1287.25	-0.000644635
1288.22	9.27521e-07	1288.22	-0.00251	1288.22	-0.00244	1288.22	-0.00102	1288.22	-4.01372e-05	1288.22	7.02716e-05	1288.22	-2.83946e-05	1288.22	-0.000590115	1288.22	-0.00083123	1288.22	-0.00085947	1288.22	-0.000737868	1288.22	-0.0012	1288.22	-0.000803848	1288.22	-0.000847459	1288.22	-2.49163e-06	1288.22	-0.000168038	1288.22	-0.000685629	1288.22	-0.000311063	1288.22	-0.000743206
1289.18	3.24129e-06	1289.18	-0.00271	1289.18	-0.00257	1289.18	-0.00118	1289.18	-7.57169e-05	1289.18	3.17238e-05	1289.18	-8.91396e-05	1289.18	-0.000814551	1289.18	-0.00104	1289.18	-0.0011	1289.18	-0.000874443	1289.18	-0.00138	1289.18	-0.00099187	1289.18	-0.00103	1289.18	-2.23291e-05	1289.18	-0.000273024	1289.18	-0.000816428	1289.18	-0.000462779	1289.18	-0.000902473
1290.14	5.07413e-06	1290.14	-0.00304	1290.14	-0.00279	1290.14	-0.00143	1290.14	-0.000126862	1290.14	6.38295e-06	1290.14	-0.000216964	1290.14	-0.00116	1290.14	-0.00135	1290.14	-0.00139	1290.14	-0.00108	1290.14	-0.00165	1290.14	-0.00128	1290.14	-0.00134	1290.14	-7.95233e-05	1290.14	-0.000451864	1290.14	-0.00104	1290.14	-0.000659954	1290.14	-0.00112
1291.11	5.72388e-06	1291.11	-0.00334	1291.11	-0.00298	1291.11	-0.00164	1291.11	-0.000181711	1291.11	-3.55869e-07	1291.11	-0.000391869	1291.11	-0.00149	1291.11	-0.00171	1291.11	-0.00166	1291.11	-0.00132	1291.11	-0.00192	1291.11	-0.00159	1291.11	-0.00171	1291.11	-0.000171681	1291.11	-0.000660601	1291.11	-0.0013	1291.11	-0.000857237	1291.11	-0.00136
1292.07	4.6486e-06	1292.07	-0.00348	1292.07	-0.00309	1292.07	-0.00172	1292.07	-0.000237227	1292.07	-1.53545e-05	1292.07	-0.000586933	1292.07	-0.00173	1292.07	-0.00209	1292.07	-0.00191	1292.07	-0.00162	1292.07	-0.00217	1292.07	-0.0019	1292.07	-0.00211	1292.07	-0.00029241	1292.07	-0.0008763	1292.07	-0.00154	1292.07	-0.00108	1292.07	-0.00162
1293.04	2.00778e-06	1293.04	-0.00349	1293.04	-0.0032	1293.04	-0.00172	1293.04	-0.000314763	1293.04	-5.96424e-05	1293.04	-0.000811157	1293.04	-0.00195	1293.04	-0.00251	1293.04	-0.00222	1293.04	-0.00198	1293.04	-0.00247	1293.04	-0.00227	1293.04	-0.00257	1293.04	-0.000457393	1293.04	-0.00114	1293.04	-0.0018	1293.04	-0.00139	1293.04	-0.00197
1294	1.05451e-07	1294	-0.00347	1294	-0.00338	1294	-0.00176	1294	-0.000435938	1294	-0.000136248	1294	-0.00105	1294	-0.00222	1294	-0.00294	1294	-0.00263	1294	-0.00237	1294	-0.00291	1294	-0.00275	1294	-0.00304	1294	-0.00066654	1294	-0.00146	1294	-0.00206	1294	-0.00181	1294	-0.00242
1294.97	-4.28027e-07	1294.97	-0.00348	1294.97	-0.0036	1294.97	-0.00188	1294.97	-0.000598267	1294.97	-0.000228405	1294.97	-0.00125	1294.97	-0.00255	1294.97	-0.00329	1294.97	-0.00313	1294.97	-0.00271	1294.97	-0.00346	1294.97	-0.00327	1294.97	-0.0035	1294.97	-0.000885692	1294.97	-0.00178	1294.97	-0.00233	1294.97	-0.00224	1294.97	-0.00287
1295.93	-1.19528e-06	1295.93	-0.0035	1295.93	-0.00374	1295.93	-0.00206	1295.93	-0.000784069	1295.93	-0.000321186	1295.93	-0.0014	1295.93	-0.00292	1295.93	-0.00356	1295.93	-0.00371	1295.93	-0.00299	1295.93	-0.00401	1295.93	-0.00378	1295.93	-0.00392	1295.93	-0.00111	1295.93	-0.00206	1295.93	-0.00264	1295.93	-0.00262	1295.93	-0.00325
1296.89	-9.96523e-07	1296.89	-0.00353	1296.89	-0.00375	1296.89	-0.00223	1296.89	-0.000982338	1296.89	-0.000425176	1296.89	-0.00156	1296.89	-0.00335	1296.89	-0.00382	1296.89	-0.00434	1296.89	-0.00333	1296.89	-0.00449	1296.89	-0.00425	1296.89	-0.00432	1296.89	-0.00137	1296.89	-0.00233	1296.89	-0.00304	1296.89	-0.00296	1296.89	-0.00362
1297.86	-7.64771e-07	1297.86	-0.00358	1297.86	-0.00368	1297.86	-0.00241	1297.86	-0.00119	1297.86	-0.000567431	1297.86	-0.00182	1297.86	-0.00384	1297.86	-0.00412	1297.86	-0.00491	1297.86	-0.00378	1297.86	-0.00485	1297.86	-0.00468	1297.86	-0.00471	1297.86	-0.00171	1297.86	-0.00261	1297.86	-0.00348	1297.86	-0.00328	1297.86	-0.00407
1298.82	-1.67898e-06	1298.82	-0.00366	1298.82	-0.00364	1298.82	-0.00265	1298.82	-0.00139	1298.82	-0.000774684	1298.82	-0.00217	1298.82	-0.00434	1298.82	-0.00446	1298.82	-0.00536	1298.82	-0.00431	1298.82	-0.00515	1298.82	-0.0051	1298.82	-0.00512	1298.82	-0.00213	1298.82	-0.0029	1298.82	-0.00392	1298.82	-0.00361	1298.82	-0.00465
1299.79	-5.14111e-06	1299.79	-0.00374	1299.79	-0.00364	1299.79	-0.00296	1299.79	-0.00158	1299.79	-0.00105	1299.79	-0.00258	1299.79	-0.00486	1299.79	-0.0049	1299.79	-0.00572	1299.79	-0.00486	1299.79	-0.00549	1299.79	-0.00559	1299.79	-0.00561	1299.79	-0.00257	1299.79	-0.0032	1299.79	-0.00439	1299.79	-0.00402	1299.79	-0.0053
1300.75	-9.44685e-06	1300.75	-0.00376	1300.75	-0.00366	1300.75	-0.00328	1300.75	-0.00174	1300.75	-0.00135	1300.75	-0.00298	1300.75	-0.00535	1300.75	-0.00544	1300.75	-0.00608	1300.75	-0.00537	1300.75	-0.00592	1300.75	-0.00615	1300.75	-0.00618	1300.75	-0.00293	1300.75	-0.0035	1300.75	-0.00494	1300.75	-0.0045	1300.75	-0.00587
1301.71	-9.05527e-06	1301.71	-0.00369	1301.71	-0.00367	1301.71	-0.00346	1301.71	-0.00183	1301.71	-0.00158	1301.71	-0.00332	1301.71	-0.00569	1301.71	-0.006	1301.71	-0.00645	1301.71	-0.00578	1301.71	-0.0064	1301.71	-0.00663	1301.71	-0.00662	1301.71	-0.0031	1301.71	-0.00378	1301.71	-0.00548	1301.71	-0.00496	1301.71	-0.00624
1302.68	-4.9887e-06	1302.68	-0.00356	1302.68	-0.00367	1302.68	-0.0035	1302.68	-0.0019	1302.68	-0.00176	1302.68	-0.00361	1302.68	-0.00588	1302.68	-0.00645	1302.68	-0.00685	1302.68	-0.00613	1302.68	-0.00688	1302.68	-0.00696	1302.68	-0.00685	1302.68	-0.00317	1302.68	-0.00403	1302.68	-0.00592	1302.68	-0.00537	1302.68	-0.00645
1303.64	-2.56869e-06	1303.64	-0.00345	1303.64	-0.0037	1303.64	-0.00347	1303.64	-0.00201	1303.64	-0.00196	1303.64	-0.00392	1303.64	-0.00611	1303.64	-0.0069	1303.64	-0.00732	1303.64	-0.00662	1303.64	-0.00741	1303.64	-0.00725	1303.64	-0.0071	1303.64	-0.00336	1303.64	-0.00432	1303.64	-0.0063	1303.64	-0.00582	1303.64	-0.00674
1304.61	-2.62861e-06	1304.61	-0.00342	1304.61	-0.00377	1304.61	-0.00347	1304.61	-0.00224	1304.61	-0.00223	1304.61	-0.00429	1304.61	-0.0066	1304.61	-0.00749	1304.61	-0.00786	1304.61	-0.00733	1304.61	-0.00808	1304.61	-0.00772	1304.61	-0.00764	1304.61	-0.00381	1304.61	-0.00473	1304.61	-0.00678	1304.61	-0.00635	1304.61	-0.00725
1305.57	-3.66691e-06	1305.57	-0.00348	1305.57	-0.00388	1305.57	-0.00353	1305.57	-0.00255	1305.57	-0.00253	1305.57	-0.0047	1305.57	-0.00732	1305.57	-0.00824	1305.57	-0.00839	1305.57	-0.00816	1305.57	-0.00885	1305.57	-0.00834	1305.57	-0.00843	1305.57	-0.00444	1305.57	-0.00526	1305.57	-0.00736	1305.57	-0.00687	1305.57	-0.00783
1306.54	-3.58336e-06	1306.54	-0.00357	1306.54	-0.00399	1306.54	-0.00365	1306.54	-0.00283	1306.54	-0.0028	1306.54	-0.00512	1306.54	-0.00809	1306.54	-0.009	1306.54	-0.00887	1306.54	-0.00891	1306.54	-0.00959	1306.54	-0.00899	1306.54	-0.00922	1306.54	-0.00504	1306.54	-0.00588	1306.54	-0.00792	1306.54	-0.00729	1306.54	-0.00828
1307.5	-2.4678e-06	1307.5	-0.00364	1307.5	-0.00407	1307.5	-0.00382	1307.5	-0.00307	1307.5	-0.00308	1307.5	-0.00558	1307.5	-0.00882	1307.5	-0.00969	1307.5	-0.00943	1307.5	-0.00954	1307.5	-0.01028	1307.5	-0.00966	1307.5	-0.00985	1307.5	-0.00555	1307.5	-0.00655	1307.5	-0.00844	1307.5	-0.00775	1307.5	-0.00862
1308.46	-2.03585e-06	1308.46	-0.00368	1308.46	-0.00411	1308.46	-0.004	1308.46	-0.00329	1308.46	-0.00346	1308.46	-0.00614	1308.46	-0.00953	1308.46	-0.01033	1308.46	-0.01013	1308.46	-0.01016	1308.46	-0.01098	1308.46	-0.01045	1308.46	-0.01043	1308.46	-0.00607	1308.46	-0.00722	1308.46	-0.00898	1308.46	-0.00839	1308.46	-0.00902
1309.43	-2.82947e-06	1309.43	-0.00369	1309.43	-0.00411	1309.43	-0.00412	1309.43	-0.00356	1309.43	-0.00386	1309.43	-0.00673	1309.43	-0.01019	1309.43	-0.01091	1309.43	-0.01085	1309.43	-0.01071	1309.43	-0.01166	1309.43	-0.01127	1309.43	-0.011	1309.43	-0.0066	1309.43	-0.00779	1309.43	-0.00953	1309.43	-0.00915	1309.43	-0.00957
1310.39	-4.38043e-06	1310.39	-0.00367	1310.39	-0.0041	1310.39	-0.00415	1310.39	-0.00384	1310.39	-0.00418	1310.39	-0.0072	1310.39	-0.01068	1310.39	-0.01134	1310.39	-0.0114	1310.39	-0.01107	1310.39	-0.0122	1310.39	-0.01192	1310.39	-0.01148	1310.39	-0.007	1310.39	-0.00816	1310.39	-0.00998	1310.39	-0.00976	1310.39	-0.01019
1311.36	-5.58622e-06	1311.36	-0.00363	1311.36	-0.00409	1311.36	-0.00413	1311.36	-0.00409	1311.36	-0.00437	1311.36	-0.00753	1311.36	-0.01098	1311.36	-0.01164	1311.36	-0.01177	1311.36	-0.01122	1311.36	-0.01257	1311.36	-0.01234	1311.36	-0.01181	1311.36	-0.00724	1311.36	-0.00839	1311.36	-0.01032	1311.36	-0.01006	1311.36	-0.01078
1312.32	-5.93337e-06	1312.32	-0.00354	1312.32	-0.00405	1312.32	-0.00407	1312.32	-0.00427	1312.32	-0.0045	1312.32	-0.00776	1312.32	-0.01122	1312.32	-0.01188	1312.32	-0.01205	1312.32	-0.01129	1312.32	-0.01277	1312.32	-0.01264	1312.32	-0.01202	1312.32	-0.00739	1312.32	-0.00858	1312.32	-0.01064	1312.32	-0.01011	1312.32	-0.01127
1313.29	-5.74137e-06	1313.29	-0.0034	1313.29	-0.00394	1313.29	-0.00395	1313.29	-0.00431	1313.29	-0.00455	1313.29	-0.00791	1313.29	-0.01139	1313.29	-0.01203	1313.29	-0.01216	1313.29	-0.01132	1313.29	-0.01281	1313.29	-0.01285	1313.29	-0.01216	1313.29	-0.00749	1313.29	-0.00877	1313.29	-0.0109	1313.29	-0.01	1313.29	-0.01154
1314.25	-5.50353e-06	1314.25	-0.00319	1314.25	-0.00378	1314.25	-0.00379	1314.25	-0.0042	1314.25	-0.00447	1314.25	-0.00791	1314.25	-0.01135	1314.25	-0.012	1314.25	-0.01202	1314.25	-0.01128	1314.25	-0.01264	1314.25	-0.01285	1314.25	-0.01217	1314.25	-0.00744	1314.25	-0.00889	1314.25	-0.01099	1314.25	-0.0098	1314.25	-0.01155
1315.21	-5.91824e-06	1315.21	-0.00297	1315.21	-0.00362	1315.21	-0.00363	1315.21	-0.004	1315.21	-0.00428	1315.21	-0.00774	1315.21	-0.01106	1315.21	-0.01175	1315.21	-0.01175	1315.21	-0.01117	1315.21	-0.01234	1315.21	-0.0126	1315.21	-0.01203	1315.21	-0.00722	1315.21	-0.00889	1315.21	-0.01089	1315.21	-0.0096	1315.21	-0.01142
1316.18	-7.78414e-06	1316.18	-0.00279	1316.18	-0.00349	1316.18	-0.0035	1316.18	-0.00377	1316.18	-0.00405	1316.18	-0.00743	1316.18	-0.01062	1316.18	-0.01129	1316.18	-0.01155	1316.18	-0.01103	1316.18	-0.01195	1316.18	-0.01217	1316.18	-0.01176	1316.18	-0.00689	1316.18	-0.0087	1316.18	-0.01066	1316.18	-0.00939	1316.18	-0.01127
1317.14	-1.11898e-05	1317.14	-0.00267	1317.14	-0.00336	1317.14	-0.00338	1317.14	-0.00353	1317.14	-0.00378	1317.14	-0.00698	1317.14	-0.01008	1317.14	-0.01062	1317.14	-0.01135	1317.14	-0.01078	1317.14	-0.01144	1317.14	-0.01161	1317.14	-0.01129	1317.14	-0.00649	1317.14	-0.00824	1317.14	-0.01023	1317.14	-0.00901	1317.14	-0.01093
1318.11	-1.46005e-05	1318.11	-0.00265	1318.11	-0.00325	1318.11	-0.00321	1318.11	-0.00326	1318.11	-0.00349	1318.11	-0.0064	1318.11	-0.00944	1318.11	-0.00984	1318.11	-0.01094	1318.11	-0.01031	1318.11	-0.01083	1318.11	-0.01093	1318.11	-0.01059	1318.11	-0.00602	1318.11	-0.00755	1318.11	-0.00952	1318.11	-0.0084	1318.11	-0.01021
1319.07	-1.63258e-05	1319.07	-0.00272	1319.07	-0.00319	1319.07	-0.00305	1319.07	-0.00303	1319.07	-0.00322	1319.07	-0.00585	1319.07	-0.00878	1319.07	-0.00919	1319.07	-0.01033	1319.07	-0.00974	1319.07	-0.01024	1319.07	-0.01026	1319.07	-0.00984	1319.07	-0.00556	1319.07	-0.00686	1319.07	-0.00867	1319.07	-0.00773	1319.07	-0.00926
1320.04	-1.69659e-05	1320.04	-0.00288	1320.04	-0.0032	1320.04	-0.00297	1320.04	-0.00289	1320.04	-0.00301	1320.04	-0.00544	1320.04	-0.0082	1320.04	-0.00881	1320.04	-0.00973	1320.04	-0.00922	1320.04	-0.0098	1320.04	-0.00974	1320.04	-0.00927	1320.04	-0.00515	1320.04	-0.00636	1320.04	-0.00793	1320.04	-0.00722	1320.04	-0.00842
1321	-1.78575e-05	1321	-0.00303	1321	-0.00325	1321	-0.00297	1321	-0.00281	1321	-0.00283	1321	-0.00517	1321	-0.00773	1321	-0.00858	1321	-0.00925	1321	-0.00878	1321	-0.0094	1321	-0.00938	1321	-0.00889	1321	-0.00479	1321	-0.00604	1321	-0.00738	1321	-0.00688	1321	-0.00783
1321.96	-1.80812e-05	1321.96	-0.0031	1321.96	-0.00327	1321.96	-0.00297	1321.96	-0.0027	1321.96	-0.00262	1321.96	-0.00489	1321.96	-0.00728	1321.96	-0.00832	1321.96	-0.00885	1321.96	-0.00832	1321.96	-0.00891	1321.96	-0.009	1321.96	-0.00858	1321.96	-0.00446	1321.96	-0.00577	1321.96	-0.00693	1321.96	-0.00659	1321.96	-0.0074
1322.93	-1.50668e-05	1322.93	-0.00306	1322.93	-0.00323	1322.93	-0.00291	1322.93	-0.0025	1322.93	-0.0024	1322.93	-0.00457	1322.93	-0.00684	1322.93	-0.00799	1322.93	-0.00843	1322.93	-0.00782	1322.93	-0.00831	1322.93	-0.00849	1322.93	-0.00822	1322.93	-0.00418	1322.93	-0.00548	1322.93	-0.00649	1322.93	-0.00631	1322.93	-0.00703
1323.89	-8.92791e-06	1323.89	-0.00296	1323.89	-0.00315	1323.89	-0.00279	1323.89	-0.00224	1323.89	-0.00217	1323.89	-0.00425	1323.89	-0.00641	1323.89	-0.00768	1323.89	-0.00795	1323.89	-0.0073	1323.89	-0.00772	1323.89	-0.00788	1323.89	-0.00785	1323.89	-0.00395	1323.89	-0.00515	1323.89	-0.00608	1323.89	-0.00605	1323.89	-0.00674
1324.86	-3.44063e-06	1324.86	-0.00289	1324.86	-0.00306	1324.86	-0.00266	1324.86	-0.00197	1324.86	-0.00193	1324.86	-0.00399	1324.86	-0.00602	1324.86	-0.00739	1324.86	-0.00739	1324.86	-0.0068	1324.86	-0.00718	1324.86	-0.00727	1324.86	-0.00749	1324.86	-0.00368	1324.86	-0.00475	1324.86	-0.0057	1324.86	-0.00577	1324.86	-0.0065
1325.82	-7.79418e-07	1325.82	-0.00287	1325.82	-0.00299	1325.82	-0.00256	1325.82	-0.00175	1325.82	-0.00167	1325.82	-0.00374	1325.82	-0.00566	1325.82	-0.00706	1325.82	-0.00678	1325.82	-0.0063	1325.82	-0.00671	1325.82	-0.00675	1325.82	-0.00709	1325.82	-0.00333	1325.82	-0.00429	1325.82	-0.00532	1325.82	-0.00538	1325.82	-0.00622
1326.79	-2.87855e-08	1326.79	-0.00283	1326.79	-0.00294	1326.79	-0.00249	1326.79	-0.00159	1326.79	-0.00143	1326.79	-0.00346	1326.79	-0.00537	1326.79	-0.00668	1326.79	-0.0062	1326.79	-0.00582	1326.79	-0.00633	1326.79	-0.00634	1326.79	-0.00659	1326.79	-0.00295	1326.79	-0.00386	1326.79	-0.00497	1326.79	-0.0049	1326.79	-0.00583
1327.75	2.51517e-07	1327.75	-0.00273	1327.75	-0.0029	1327.75	-0.00242	1327.75	-0.00145	1327.75	-0.00126	1327.75	-0.00315	1327.75	-0.00517	1327.75	-0.00624	1327.75	-0.00573	1327.75	-0.00539	1327.75	-0.00603	1327.75	-0.00598	1327.75	-0.00601	1327.75	-0.00261	1327.75	-0.00355	1327.75	-0.00471	1327.75	-0.00443	1327.75	-0.00537
1328.71	1.57636e-06	1328.71	-0.00256	1328.71	-0.00283	1328.71	-0.0023	1328.71	-0.00128	1328.71	-0.00109	1328.71	-0.00279	1328.71	-0.00496	1328.71	-0.0057	1328.71	-0.0053	1328.71	-0.00493	1328.71	-0.00568	1328.71	-0.00558	1328.71	-0.00539	1328.71	-0.00228	1328.71	-0.00329	1328.71	-0.00448	1328.71	-0.00399	1328.71	-0.00488
1329.68	3.36772e-06	1329.68	-0.00235	1329.68	-0.0027	1329.68	-0.00212	1329.68	-0.00106	1329.68	-0.000862579	1329.68	-0.00241	1329.68	-0.0046	1329.68	-0.00504	1329.68	-0.00479	1329.68	-0.00438	1329.68	-0.00516	1329.68	-0.00511	1329.68	-0.0048	1329.68	-0.00192	1329.68	-0.00297	1329.68	-0.00418	1329.68	-0.00352	1329.68	-0.00433
1330.64	3.29016e-06	1330.64	-0.00217	1330.64	-0.00254	1330.64	-0.00191	1330.64	-0.000852351	1330.64	-0.000618675	1330.64	-0.00204	1330.64	-0.00405	1330.64	-0.00438	1330.64	-0.00422	1330.64	-0.00378	1330.64	-0.00451	1330.64	-0.00459	1330.64	-0.00431	1330.64	-0.00155	1330.64	-0.00254	1330.64	-0.00378	1330.64	-0.00304	1330.64	-0.00378
1331.61	1.14768e-06	1331.61	-0.00204	1331.61	-0.00235	1331.61	-0.00169	1331.61	-0.00068474	1331.61	-0.000428416	1331.61	-0.00171	1331.61	-0.00341	1331.61	-0.00382	1331.61	-0.00366	1331.61	-0.00322	1331.61	-0.00386	1331.61	-0.00404	1331.61	-0.00387	1331.61	-0.00124	1331.61	-0.00206	1331.61	-0.0033	1331.61	-0.00257	1331.61	-0.00328
1332.57	-9.00475e-10	1332.57	-0.00194	1332.57	-0.00209	1332.57	-0.00145	1332.57	-0.000519022	1332.57	-0.000299336	1332.57	-0.00138	1332.57	-0.00278	1332.57	-0.00328	1332.57	-0.00314	1332.57	-0.0027	1332.57	-0.00325	1332.57	-0.00342	1332.57	-0.00336	1332.57	-0.000962429	1332.57	-0.00156	1332.57	-0.00275	1332.57	-0.00211	1332.57	-0.00281
1333.54	-8.69429e-07	1333.54	-0.00185	1333.54	-0.00176	1333.54	-0.00114	1333.54	-0.000319682	1333.54	-0.000182846	1333.54	-0.00101	1333.54	-0.00217	1333.54	-0.00266	1333.54	-0.0026	1333.54	-0.00219	1333.54	-0.00263	1333.54	-0.00273	1333.54	-0.0027	1333.54	-0.000668893	1333.54	-0.00111	1333.54	-0.00212	1333.54	-0.00159	1333.54	-0.00231
1334.5	-1.59141e-06	1334.5	-0.0017	1334.5	-0.0014	1334.5	-0.00080847	1334.5	-0.000133505	1334.5	-6.12329e-05	1334.5	-0.000612342	1334.5	-0.00162	1334.5	-0.00198	1334.5	-0.00202	1334.5	-0.00167	1334.5	-0.002	1334.5	-0.00204	1334.5	-0.00198	1334.5	-0.000381454	1334.5	-0.00071995	1334.5	-0.00147	1334.5	-0.00107	1334.5	-0.00174
1335.46	-9.5035e-07	1335.46	-0.00147	1335.46	-0.00109	1335.46	-0.000519722	1335.46	-2.50691e-05	1335.46	1.52106e-07	1335.46	-0.000267476	1335.46	-0.00112	1335.46	-0.00134	1335.46	-0.00142	1335.46	-0.00116	1335.46	-0.00138	1335.46	-0.00141	1335.46	-0.00134	1335.46	-0.000157658	1335.46	-0.000407353	1335.46	-0.000901264	1335.46	-0.000610172	1335.46	-0.00118
1336.43	-6.59443e-08	1336.43	-0.00121	1336.43	-0.000850269	1336.43	-0.000300678	1336.43	2.043e-06	1336.43	0.000119762	1336.43	-3.87842e-05	1336.43	-0.000659432	1336.43	-0.000759979	1336.43	-0.000813299	1336.43	-0.000644119	1336.43	-0.000795551	1336.43	-0.000824113	1336.43	-0.000780171	1336.43	-2.05611e-05	1336.43	-0.000143908	1336.43	-0.000434419	1336.43	-0.000242558	1336.43	-0.000629176
1337.39	5.19042e-07	1337.39	-0.00102	1337.39	-0.000678524	1337.39	-0.000143693	1337.39	8.26524e-05	1337.39	0.000551061	1337.39	4.4505e-05	1337.39	-0.000218609	1337.39	-0.00024185	1337.39	-0.000270423	1337.39	-0.000167568	1337.39	-0.000269081	1337.39	-0.000280451	1337.39	-0.000278939	1337.39	4.18041e-05	1337.39	-5.66867e-08	1337.39	-8.36211e-05	1337.39	-1.40327e-05	1337.39	-0.000159949
1338.36	3.5086e-06	1338.36	-0.000941782	1338.36	-0.000569693	1338.36	-5.0836e-05	1338.36	0.000345611	1338.36	0.00134	1338.36	0.000468434	1338.36	-4.74514e-07	1338.36	-3.89621e-08	1338.36	-4.71443e-06	1338.36	8.7614e-06	1338.36	-5.63358e-06	1338.36	-2.91296e-06	1338.36	-6.97023e-06	1338.36	0.000439846	1338.36	0.000220873	1338.36	2.95086e-05	1338.36	0.000119837	1338.36	6.87049e-06
1339.32	8.63185e-06	1339.32	-0.000996559	1339.32	-0.000547105	1339.32	-1.73889e-05	1339.32	0.00075236	1339.32	0.00224	1339.32	0.0012	1339.32	0.000166597	1339.32	0.000207686	1339.32	0.000106616	1339.32	0.000327653	1339.32	9.93258e-05	1339.32	0.000160224	1339.32	0.000115431	1339.32	0.00123	1339.32	0.000840329	1339.32	0.000376374	1339.32	0.000632776	1339.32	0.000269197
1340.29	1.115e-05	1340.29	-0.00118	1340.29	-0.00062613	1340.29	-1.5018e-05	1340.29	0.00106	1340.29	0.00285	1340.29	0.00179	1340.29	0.000482852	1340.29	0.000554983	1340.29	0.000318815	1340.29	0.00078718	1340.29	0.000306052	1340.29	0.000504026	1340.29	0.000386705	1340.29	0.00195	1340.29	0.00144	1340.29	0.00083209	1340.29	0.00124	1340.29	0.000609573
1341.25	7.33197e-06	1341.25	-0.00146	1341.25	-0.000792966	1341.25	-3.00862e-05	1341.25	0.00116	1341.25	0.00311	1341.25	0.00207	1341.25	0.000695753	1341.25	0.000728547	1341.25	0.000453565	1341.25	0.00106	1341.25	0.000444269	1341.25	0.00074142	1341.25	0.000567995	1341.25	0.00229	1341.25	0.00174	1341.25	0.00113	1341.25	0.00163	1341.25	0.000788482
1342.21	2.21138e-06	1342.21	-0.00181	1342.21	-0.00101	1342.21	-6.59323e-05	1342.21	0.00109	1342.21	0.00311	1342.21	0.00212	1342.21	0.000771064	1342.21	0.000713217	1342.21	0.000503302	1342.21	0.00111	1342.21	0.000491248	1342.21	0.000779873	1342.21	0.000587763	1342.21	0.00233	1342.21	0.00179	1342.21	0.00122	1342.21	0.00173	1342.21	0.00082174
1343.18	6.28339e-07	1343.18	-0.00216	1343.18	-0.00126	1343.18	-0.000131202	1343.18	0.000922006	1343.18	0.00294	1343.18	0.00197	1343.18	0.000733203	1343.18	0.000570186	1343.18	0.000469733	1343.18	0.000999587	1343.18	0.000430219	1343.18	0.000639849	1343.18	0.000462062	1343.18	0.00217	1343.18	0.00166	1343.18	0.00112	1343.18	0.00153	1343.18	0.00073116
1344.14	1.90327e-06	1344.14	-0.00243	1344.14	-0.00151	1344.14	-0.000231272	1344.14	0.000704078	1344.14	0.00268	1344.14	0.00164	1344.14	0.000613809	1344.14	0.000371192	1344.14	0.00036167	1344.14	0.000795212	1344.14	0.000286804	1344.14	0.00042494	1344.14	0.000281537	1344.14	0.00189	1344.14	0.00141	1344.14	0.000890395	1344.14	0.00118	1344.14	0.000543628
1345.11	7.58572e-06	1345.11	-0.0026	1345.11	-0.00179	1345.11	-0.000353143	1345.11	0.000512093	1345.11	0.00242	1345.11	0.00124	1345.11	0.000459055	1345.11	0.00019914	1345.11	0.000225563	1345.11	0.000566768	1345.11	0.000145648	1345.11	0.000238067	1345.11	0.000142769	1345.11	0.00156	1345.11	0.0011	1345.11	0.000642171	1345.11	0.000845374	1345.11	0.000343222
1346.07	1.37409e-05	1346.07	-0.00269	1346.07	-0.00209	1346.07	-0.000465262	1346.07	0.000384275	1346.07	0.00217	1346.07	0.000891616	1346.07	0.000304763	1346.07	9.33359e-05	1346.07	0.000110703	1346.07	0.000351845	1346.07	5.80469e-05	1346.07	0.000107262	1346.07	6.43019e-05	1346.07	0.00126	1346.07	0.000806793	1346.07	0.000443429	1346.07	0.000594151	1346.07	0.00019933
1347.03	1.39933e-05	1347.03	-0.00271	1347.03	-0.00235	1347.03	-0.000541507	1347.03	0.000308165	1347.03	0.0019	1347.03	0.00066111	1347.03	0.000169631	1347.03	4.02654e-05	1347.03	3.92487e-05	1347.03	0.00017793	1347.03	1.69527e-05	1347.03	2.79186e-05	1347.03	2.24943e-05	1347.03	0.00105	1347.03	0.000589452	1347.03	0.00029029	1347.03	0.000405023	1347.03	0.000115772
1348	1.21418e-05	1348	-0.00266	1348	-0.00248	1348	-0.000583177	1348	0.00025468	1348	0.00162	1348	0.000533843	1348	7.04398e-05	1348	1.53104e-05	1348	8.16342e-06	1348	7.09404e-05	1348	2.33788e-06	1348	5.53644e-07	1348	3.87204e-06	1348	0.000920767	1348	0.000464297	1348	0.000173547	1348	0.000258248	1348	6.77297e-05
1348.96	1.29184e-05	1348.96	-0.00258	1348.96	-0.00248	1348.96	-0.000618282	1348.96	0.000206002	1348.96	0.00138	1348.96	0.000459875	1348.96	1.47287e-05	1348.96	3.14285e-06	1348.96	6.37586e-08	1348.96	2.2471e-05	1348.96	-1.17875e-07	1348.96	-5.34076e-06	1348.96	3.086e-09	1348.96	0.000808821	1348.96	0.000398782	1348.96	9.34846e-05	1348.96	0.000152948	1348.96	3.39934e-05
1349.93	1.42516e-05	1349.93	-0.00252	1349.93	-0.00242	1349.93	-0.000677378	1349.93	0.000158535	1349.93	0.00116	1349.93	0.000370873	1349.93	-5.49043e-07	1349.93	-7.63741e-07	1349.93	-6.79704e-06	1349.93	3.00552e-06	1349.93	-4.61352e-06	1349.93	-1.71133e-05	1349.93	-1.77966e-06	1349.93	0.000645311	1349.93	0.000323093	1349.93	3.93345e-05	1349.93	8.06772e-05	1349.93	7.19038e-06
1350.89	1.05894e-05	1350.89	-0.00249	1350.89	-0.00236	1350.89	-0.000761111	1350.89	0.000116721	1350.89	0.000941218	1350.89	0.000245162	1350.89	-2.74827e-05	1350.89	-1.9116e-05	1350.89	-4.25572e-05	1350.89	-2.86722e-06	1350.89	-2.12326e-05	1350.89	-3.79561e-05	1350.89	-1.13673e-05	1350.89	0.000425493	1350.89	0.000204676	1350.89	5.4777e-06	1350.89	3.27976e-05	1350.89	-2.16408e-06
1351.86	3.58036e-06	1351.86	-0.00251	1351.86	-0.00231	1351.86	-0.000836517	1351.86	8.40385e-05	1351.86	0.000758933	1351.86	0.000134095	1351.86	-7.69915e-05	1351.86	-6.50099e-05	1351.86	-0.000114975	1351.86	-3.08525e-05	1351.86	-5.93748e-05	1351.86	-8.50377e-05	1351.86	-4.30051e-05	1351.86	0.000232026	1351.86	8.97367e-05	1351.86	-3.83755e-06	1351.86	7.90411e-06	1351.86	-3.22039e-05
1352.82	1.96302e-07	1352.82	-0.00259	1352.82	-0.00226	1352.82	-0.000884542	1352.82	5.45061e-05	1352.82	0.000632284	1352.82	7.28376e-05	1352.82	-0.000115349	1352.82	-0.000125219	1352.82	-0.000195712	1352.82	-8.24729e-05	1352.82	-0.000124449	1352.82	-0.00016969	1352.82	-0.000106194	1352.82	0.000116474	1352.82	2.25036e-05	1352.82	-3.23607e-05	1352.82	7.47109e-08	1352.82	-7.8833e-05
1353.78	-5.49349e-08	1353.78	-0.00275	1353.78	-0.00226	1353.78	-0.000939089	1353.78	2.13012e-05	1353.78	0.000522134	1353.78	4.03848e-05	1353.78	-0.000150116	1353.78	-0.000200849	1353.78	-0.000278986	1353.78	-0.000150697	1353.78	-0.000237331	1353.78	-0.000295743	1353.78	-0.000201041	1353.78	5.47712e-05	1353.78	2.84607e-07	1353.78	-7.51037e-05	1353.78	-8.24278e-06	1353.78	-0.000132663
1354.75	-2.40661e-09	1354.75	-0.00295	1354.75	-0.00234	1354.75	-0.00105	1354.75	2.40224e-07	1354.75	0.000381274	1354.75	1.11398e-05	1354.75	-0.00023183	1354.75	-0.000326783	1354.75	-0.00041452	1354.75	-0.000252674	1354.75	-0.000439407	1354.75	-0.000467898	1354.75	-0.000337527	1354.75	1.43054e-05	1354.75	-1.10577e-05	1354.75	-0.000141657	1354.75	-5.91476e-05	1354.75	-0.000226151
1355.71	6.61223e-08	1355.71	-0.00313	1355.71	-0.00248	1355.71	-0.00122	1355.71	-1.79028e-05	1355.71	0.000228187	1355.71	-2.06017e-06	1355.71	-0.000403736	1355.71	-0.000533268	1355.71	-0.000639104	1355.71	-0.000406437	1355.71	-0.000732693	1355.71	-0.00067816	1355.71	-0.000524392	1355.71	-9.31082e-07	1355.71	-4.56468e-05	1355.71	-0.000262175	1355.71	-0.000190429	1355.71	-0.000398474
1356.68	-1.16216e-08	1356.68	-0.00326	1356.68	-0.00263	1356.68	-0.00142	1356.68	-7.94876e-05	1356.68	0.000102273	1356.68	-5.70425e-05	1356.68	-0.000678076	1356.68	-0.000836695	1356.68	-0.000943894	1356.68	-0.000627328	1356.68	-0.00108	1356.68	-0.000936329	1356.68	-0.000775334	1356.68	-4.92843e-05	1356.68	-0.000108695	1356.68	-0.000466565	1356.68	-0.000413507	1356.68	-0.00067178
1357.64	-1.41146e-06	1357.64	-0.00337	1357.64	-0.00283	1357.64	-0.00165	1357.64	-0.000202143	1357.64	1.73318e-05	1357.64	-0.000219946	1357.64	-0.00109	1357.64	-0.0013	1357.64	-0.00136	1357.64	-0.000982308	1357.64	-0.00151	1357.64	-0.00134	1357.64	-0.00117	1357.64	-0.000215025	1357.64	-0.000267312	1357.64	-0.000802057	1357.64	-0.000765981	1357.64	-0.0011
1358.61	-4.6911e-06	1358.61	-0.00345	1358.61	-0.00306	1358.61	-0.00191	1358.61	-0.000429125	1358.61	-1.0162e-05	1358.61	-0.000540183	1358.61	-0.00171	1358.61	-0.00203	1358.61	-0.00199	1358.61	-0.00155	1358.61	-0.00214	1358.61	-0.00199	1358.61	-0.00184	1358.61	-0.000555665	1358.61	-0.000645309	1358.61	-0.00132	1358.61	-0.00131	1358.61	-0.00175
1359.57	-4.07358e-06	1359.57	-0.00343	1359.57	-0.00326	1359.57	-0.0021	1359.57	-0.000726534	1359.57	-0.00011069	1359.57	-0.000980029	1359.57	-0.00244	1359.57	-0.0029	1359.57	-0.00279	1359.57	-0.00223	1359.57	-0.00288	1359.57	-0.00279	1359.57	-0.00274	1359.57	-0.000998051	1359.57	-0.00122	1359.57	-0.00193	1359.57	-0.00195	1359.57	-0.00253
1360.53	-2.35907e-07	1360.53	-0.0033	1360.53	-0.00334	1360.53	-0.0021	1360.53	-0.000916292	1360.53	-0.000234306	1360.53	-0.00134	1360.53	-0.00298	1360.53	-0.00353	1360.53	-0.00343	1360.53	-0.00268	1360.53	-0.00342	1360.53	-0.00334	1360.53	-0.00351	1360.53	-0.0013	1360.53	-0.00166	1360.53	-0.00238	1360.53	-0.00234	1360.53	-0.00311
1361.5	1.89477e-06	1361.5	-0.00313	1361.5	-0.00332	1361.5	-0.002	1361.5	-0.000921944	1361.5	-0.000310779	1361.5	-0.00152	1361.5	-0.00324	1361.5	-0.00376	1361.5	-0.00374	1361.5	-0.00281	1361.5	-0.0037	1361.5	-0.00355	1361.5	-0.00393	1361.5	-0.0014	1361.5	-0.00181	1361.5	-0.00264	1361.5	-0.00241	1361.5	-0.00339
1362.46	3.89219e-06	1362.46	-0.00307	1362.46	-0.00334	1362.46	-0.00202	1362.46	-0.000919748	1362.46	-0.000432823	1362.46	-0.00178	1362.46	-0.00359	1362.46	-0.00397	1362.46	-0.00404	1362.46	-0.00305	1362.46	-0.00417	1362.46	-0.00383	1362.46	-0.0043	1362.46	-0.00155	1362.46	-0.002	1362.46	-0.00303	1362.46	-0.00258	1362.46	-0.00372
1363.43	8.60964e-07	1363.43	-0.00312	1363.43	-0.00341	1363.43	-0.0022	1363.43	-0.000994483	1363.43	-0.000635264	1363.43	-0.00216	1363.43	-0.00414	1363.43	-0.00434	1363.43	-0.00444	1363.43	-0.0035	1363.43	-0.00487	1363.43	-0.00431	1363.43	-0.00474	1363.43	-0.00181	1363.43	-0.00234	1363.43	-0.00357	1363.43	-0.00299	1363.43	-0.00417
1364.39	-5.00857e-07	1364.39	-0.00319	1364.39	-0.00341	1364.39	-0.00235	1364.39	-0.00104	1364.39	-0.000765089	1364.39	-0.00238	1364.39	-0.00448	1364.39	-0.00456	1364.39	-0.00465	1364.39	-0.00378	1364.39	-0.00524	1364.39	-0.00466	1364.39	-0.00496	1364.39	-0.00192	1364.39	-0.00253	1364.39	-0.00384	1364.39	-0.00331	1364.39	-0.00435
1365.36	-3.35662e-06	1365.36	-0.00319	1365.36	-0.00333	1365.36	-0.00235	1365.36	-0.00104	1365.36	-0.000751388	1365.36	-0.00235	1365.36	-0.00445	1365.36	-0.00455	1365.36	-0.00461	1365.36	-0.00378	1365.36	-0.00516	1365.36	-0.00477	1365.36	-0.00493	1365.36	-0.00186	1365.36	-0.00247	1365.36	-0.00376	1365.36	-0.00341	1365.36	-0.00423
1366.32	-4.20801e-06	1366.32	-0.0031	1366.32	-0.00322	1366.32	-0.00226	1366.32	-0.00104	1366.32	-0.000679587	1366.32	-0.00224	1366.32	-0.00427	1366.32	-0.00453	1366.32	-0.00453	1366.32	-0.00372	1366.32	-0.00498	1366.32	-0.00481	1366.32	-0.00487	1366.32	-0.00181	1366.32	-0.00237	1366.32	-0.00365	1366.32	-0.00342	1366.32	-0.00408
1367.28	-2.75639e-06	1367.28	-0.00297	1367.28	-0.00316	1367.28	-0.00219	1367.28	-0.00111	1367.28	-0.000652485	1367.28	-0.00221	1367.28	-0.00417	1367.28	-0.00467	1367.28	-0.00454	1367.28	-0.00379	1367.28	-0.00502	1367.28	-0.00491	1367.28	-0.00492	1367.28	-0.00187	1367.28	-0.00238	1367.28	-0.00376	1367.28	-0.00352	1367.28	-0.00411
1368.25	-1.43334e-06	1368.25	-0.00288	1368.25	-0.00319	1368.25	-0.00226	1368.25	-0.00127	1368.25	-0.000764376	1368.25	-0.00238	1368.25	-0.00431	1368.25	-0.00506	1368.25	-0.00475	1368.25	-0.0041	1368.25	-0.00541	1368.25	-0.00516	1368.25	-0.00515	1368.25	-0.00209	1368.25	-0.00259	1368.25	-0.00418	1368.25	-0.00382	1368.25	-0.0044
1369.21	-6.53815e-07	1369.21	-0.00291	1369.21	-0.00329	1369.21	-0.00246	1369.21	-0.00153	1369.21	-0.0011	1369.21	-0.00279	1369.21	-0.00478	1369.21	-0.00576	1369.21	-0.00526	1369.21	-0.00473	1369.21	-0.00617	1369.21	-0.00565	1369.21	-0.00563	1369.21	-0.00247	1369.21	-0.00309	1369.21	-0.0049	1369.21	-0.0044	1369.21	-0.00499
1370.18	-3.86965e-08	1370.18	-0.00301	1370.18	-0.00339	1370.18	-0.00273	1370.18	-0.00187	1370.18	-0.00167	1370.18	-0.00341	1370.18	-0.00556	1370.18	-0.00675	1370.18	-0.00613	1370.18	-0.00568	1370.18	-0.00721	1370.18	-0.00643	1370.18	-0.0064	1370.18	-0.00303	1370.18	-0.0039	1370.18	-0.00578	1370.18	-0.00524	1370.18	-0.00585
1371.14	5.18617e-07	1371.14	-0.00313	1371.14	-0.00342	1371.14	-0.00295	1371.14	-0.00218	1371.14	-0.00229	1371.14	-0.00407	1371.14	-0.00643	1371.14	-0.00779	1371.14	-0.0072	1371.14	-0.00675	1371.14	-0.00828	1371.14	-0.00733	1371.14	-0.00734	1371.14	-0.00368	1371.14	-0.00485	1371.14	-0.00657	1371.14	-0.0061	1371.14	-0.0068
1372.1	1.87251e-06	1372.1	-0.00319	1372.1	-0.00338	1372.1	-0.00304	1372.1	-0.00233	1372.1	-0.00263	1372.1	-0.0045	1372.1	-0.007	1372.1	-0.00847	1372.1	-0.00806	1372.1	-0.00747	1372.1	-0.00891	1372.1	-0.00801	1372.1	-0.00813	1372.1	-0.00417	1372.1	-0.00556	1372.1	-0.00693	1372.1	-0.00659	1372.1	-0.00748
1373.07	9.51163e-07	1373.07	-0.00319	1373.07	-0.00339	1373.07	-0.00302	1373.07	-0.00231	1373.07	-0.0026	1373.07	-0.00461	1373.07	-0.00721	1373.07	-0.00862	1373.07	-0.00851	1373.07	-0.00767	1373.07	-0.00894	1373.07	-0.00836	1373.07	-0.00861	1373.07	-0.00439	1373.07	-0.00582	1373.07	-0.00685	1373.07	-0.00662	1373.07	-0.00777
1374.03	-1.07415e-07	1374.03	-0.00314	1374.03	-0.00351	1374.03	-0.00305	1374.03	-0.00237	1374.03	-0.00256	1374.03	-0.00475	1374.03	-0.00751	1374.03	-0.0087	1374.03	-0.00886	1374.03	-0.00784	1374.03	-0.00895	1374.03	-0.00873	1374.03	-0.00904	1374.03	-0.00461	1374.03	-0.00599	1374.03	-0.0069	1374.03	-0.00667	1374.03	-0.00812
1375	-1.95387e-06	1375	-0.00306	1375	-0.00366	1375	-0.00316	1375	-0.00254	1375	-0.00261	1375	-0.00495	1375	-0.00798	1375	-0.00886	1375	-0.00912	1375	-0.00814	1375	-0.00919	1375	-0.00905	1375	-0.00931	1375	-0.00489	1375	-0.0062	1375	-0.00722	1375	-0.00688	1375	-0.00858
1375.96	-2.40139e-06	1375.96	-0.00297	1375.96	-0.0037	1375.96	-0.0032	1375.96	-0.00257	1375.96	-0.00254	1375.96	-0.00491	1375.96	-0.00807	1375.96	-0.00868	1375.96	-0.00888	1375.96	-0.00817	1375.96	-0.00917	1375.96	-0.00888	1375.96	-0.00902	1375.96	-0.00489	1375.96	-0.00612	1375.96	-0.00731	1375.96	-0.00681	1375.96	-0.00861
1376.92	-1.50204e-06	1376.92	-0.00294	1376.92	-0.00367	1376.92	-0.00321	1376.92	-0.00246	1376.92	-0.00238	1376.92	-0.00469	1376.92	-0.00777	1376.92	-0.00825	1376.92	-0.00833	1376.92	-0.00796	1376.92	-0.00885	1376.92	-0.00843	1376.92	-0.00843	1376.92	-0.00466	1376.92	-0.00584	1376.92	-0.00712	1376.92	-0.00649	1376.92	-0.00822
1377.89	-1.35897e-06	1377.89	-0.003	1377.89	-0.00367	1377.89	-0.00327	1377.89	-0.00241	1377.89	-0.00236	1377.89	-0.00469	1377.89	-0.00761	1377.89	-0.00801	1377.89	-0.0081	1377.89	-0.0079	1377.89	-0.00872	1377.89	-0.00833	1377.89	-0.00818	1377.89	-0.00456	1377.89	-0.00576	1377.89	-0.00707	1377.89	-0.00635	1377.89	-0.00796
1378.85	-2.58165e-06	1378.85	-0.00311	1378.85	-0.0037	1378.85	-0.00341	1378.85	-0.00251	1378.85	-0.00256	1378.85	-0.00505	1378.85	-0.00784	1378.85	-0.00813	1378.85	-0.00841	1378.85	-0.00817	1378.85	-0.00903	1378.85	-0.00874	1378.85	-0.00845	1378.85	-0.00474	1378.85	-0.00601	1378.85	-0.00741	1378.85	-0.00658	1378.85	-0.0081
1379.82	-5.31478e-06	1379.82	-0.0032	1379.82	-0.00369	1379.82	-0.00354	1379.82	-0.00271	1379.82	-0.00279	1379.82	-0.00549	1379.82	-0.00824	1379.82	-0.00839	1379.82	-0.00891	1379.82	-0.0085	1379.82	-0.00953	1379.82	-0.00927	1379.82	-0.00888	1379.82	-0.00504	1379.82	-0.00631	1379.82	-0.00791	1379.82	-0.00695	1379.82	-0.00838
1380.78	-8.98569e-06	1380.78	-0.00327	1380.78	-0.00368	1380.78	-0.00359	1380.78	-0.00293	1380.78	-0.00294	1380.78	-0.0058	1380.78	-0.0086	1380.78	-0.00869	1380.78	-0.00927	1380.78	-0.00876	1380.78	-0.00994	1380.78	-0.00962	1380.78	-0.00921	1380.78	-0.00533	1380.78	-0.00644	1380.78	-0.00832	1380.78	-0.00727	1380.78	-0.00859
1381.75	-1.26493e-05	1381.75	-0.00336	1381.75	-0.00375	1381.75	-0.00367	1381.75	-0.00323	1381.75	-0.00318	1381.75	-0.00617	1381.75	-0.00912	1381.75	-0.00927	1381.75	-0.00973	1381.75	-0.00926	1381.75	-0.01049	1381.75	-0.0101	1381.75	-0.00971	1381.75	-0.00577	1381.75	-0.00669	1381.75	-0.00878	1381.75	-0.00774	1381.75	-0.009
1382.71	-1.4845e-05	1382.71	-0.00347	1382.71	-0.00394	1382.71	-0.00385	1382.71	-0.00368	1382.71	-0.0037	1382.71	-0.00693	1382.71	-0.01011	1382.71	-0.01035	1382.71	-0.01067	1382.71	-0.0103	1382.71	-0.01157	1382.71	-0.01109	1382.71	-0.0107	1382.71	-0.00659	1382.71	-0.00741	1382.71	-0.00961	1382.71	-0.00859	1382.71	-0.00995
1383.67	-1.39749e-05	1383.67	-0.00351	1383.67	-0.00413	1383.67	-0.00408	1383.67	-0.00416	1383.67	-0.0044	1383.67	-0.00797	1383.67	-0.01143	1383.67	-0.01162	1383.67	-0.01198	1383.67	-0.01163	1383.67	-0.01301	1383.67	-0.0124	1383.67	-0.01198	1383.67	-0.00766	1383.67	-0.00852	1383.67	-0.01071	1383.67	-0.00965	1383.67	-0.01126
1384.64	-1.01139e-05	1384.64	-0.00345	1384.64	-0.00415	1384.64	-0.00419	1384.64	-0.00444	1384.64	-0.00492	1384.64	-0.00877	1384.64	-0.01245	1384.64	-0.01247	1384.64	-0.01302	1384.64	-0.01259	1384.64	-0.01409	1384.64	-0.01339	1384.64	-0.01296	1384.64	-0.0085	1384.64	-0.00947	1384.64	-0.01157	1384.64	-0.01042	1384.64	-0.0123
1385.6	-5.90884e-06	1385.6	-0.00332	1385.6	-0.00401	1385.6	-0.00415	1385.6	-0.00445	1385.6	-0.00507	1385.6	-0.00896	1385.6	-0.01276	1385.6	-0.01275	1385.6	-0.0134	1385.6	-0.01284	1385.6	-0.01432	1385.6	-0.0137	1385.6	-0.01335	1385.6	-0.00878	1385.6	-0.00989	1385.6	-0.01186	1385.6	-0.01067	1385.6	-0.01274
1386.57	-4.42947e-06	1386.57	-0.00327	1386.57	-0.00393	1386.57	-0.00411	1386.57	-0.00444	1386.57	-0.00515	1386.57	-0.0089	1386.57	-0.0128	1386.57	-0.01301	1386.57	-0.01352	1386.57	-0.01282	1386.57	-0.01421	1386.57	-0.01381	1386.57	-0.0136	1386.57	-0.00877	1386.57	-0.0101	1386.57	-0.01198	1386.57	-0.01089	1386.57	-0.01301
1387.53	-6.90652e-06	1387.53	-0.00336	1387.53	-0.004	1387.53	-0.00424	1387.53	-0.00462	1387.53	-0.00542	1387.53	-0.0091	1387.53	-0.0131	1387.53	-0.01366	1387.53	-0.0139	1387.53	-0.01306	1387.53	-0.01445	1387.53	-0.01424	1387.53	-0.01409	1387.53	-0.00892	1387.53	-0.01049	1387.53	-0.01237	1387.53	-0.01147	1387.53	-0.01351
1388.5	-1.31116e-05	1388.5	-0.00351	1388.5	-0.00414	1388.5	-0.00447	1388.5	-0.00487	1388.5	-0.00576	1388.5	-0.00952	1388.5	-0.01354	1388.5	-0.01428	1388.5	-0.01439	1388.5	-0.01345	1388.5	-0.01498	1388.5	-0.01483	1388.5	-0.01456	1388.5	-0.00918	1388.5	-0.0109	1388.5	-0.01285	1388.5	-0.01213	1388.5	-0.01399
1389.46	-1.94744e-05	1389.46	-0.00363	1389.46	-0.00425	1389.46	-0.00471	1389.46	-0.00516	1389.46	-0.00612	1389.46	-0.0101	1389.46	-0.01404	1389.46	-0.0148	1389.46	-0.01499	1389.46	-0.01407	1389.46	-0.01567	1389.46	-0.01552	1389.46	-0.01508	1389.46	-0.0096	1389.46	-0.01132	1389.46	-0.0134	1389.46	-0.01278	1389.46	-0.01449
1390.42	-2.31226e-05	1390.42	-0.00368	1390.42	-0.00434	1390.42	-0.00498	1390.42	-0.00566	1390.42	-0.00672	1390.42	-0.01108	1390.42	-0.01486	1390.42	-0.01575	1390.42	-0.01606	1390.42	-0.01529	1390.42	-0.01678	1390.42	-0.01665	1390.42	-0.01613	1390.42	-0.01044	1390.42	-0.01208	1390.42	-0.01438	1390.42	-0.01371	1390.42	-0.01542
1391.39	-2.6096e-05	1391.39	-0.00367	1391.39	-0.00443	1391.39	-0.00529	1391.39	-0.00635	1391.39	-0.00756	1391.39	-0.0124	1391.39	-0.01601	1391.39	-0.01729	1391.39	-0.01754	1391.39	-0.01704	1391.39	-0.01825	1391.39	-0.01812	1391.39	-0.01774	1391.39	-0.01169	1391.39	-0.01322	1391.39	-0.01579	1391.39	-0.01493	1391.39	-0.01681
1392.35	-3.13516e-05	1392.35	-0.00358	1392.35	-0.00447	1392.35	-0.00553	1392.35	-0.00699	1392.35	-0.00826	1392.35	-0.01354	1392.35	-0.0171	1392.35	-0.01886	1392.35	-0.01883	1392.35	-0.0186	1392.35	-0.0195	1392.35	-0.01932	1392.35	-0.01928	1392.35	-0.0129	1392.35	-0.01424	1392.35	-0.01706	1392.35	-0.01599	1392.35	-0.01807
1393.32	-3.73081e-05	1393.32	-0.00342	1393.32	-0.0044	1393.32	-0.00561	1393.32	-0.00734	1393.32	-0.00855	1393.32	-0.01406	1393.32	-0.01791	1393.32	-0.01983	1393.32	-0.01949	1393.32	-0.01938	1393.32	-0.02012	1393.32	-0.01983	1393.32	-0.02017	1393.32	-0.01369	1393.32	-0.0148	1393.32	-0.01772	1393.32	-0.0166	1393.32	-0.01875
1394.28	-3.88904e-05	1394.28	-0.00327	1394.28	-0.00435	1394.28	-0.00564	1394.28	-0.0076	1394.28	-0.00882	1394.28	-0.01444	1394.28	-0.01895	1394.28	-0.02053	1394.28	-0.02007	1394.28	-0.01993	1394.28	-0.02075	1394.28	-0.02034	1394.28	-0.02083	1394.28	-0.01431	1394.28	-0.01544	1394.28	-0.01829	1394.28	-0.01732	1394.28	-0.01936
1395.25	-3.60147e-05	1395.25	-0.00323	1395.25	-0.00444	1395.25	-0.00575	1395.25	-0.00793	1395.25	-0.00949	1395.25	-0.01525	1395.25	-0.0204	1395.25	-0.02154	1395.25	-0.02102	1395.25	-0.0209	1395.25	-0.02193	1395.25	-0.02151	1395.25	-0.02176	1395.25	-0.01506	1395.25	-0.01659	1395.25	-0.01929	1395.25	-0.01849	1395.25	-0.02037
1396.21	-3.34146e-05	1396.21	-0.00329	1396.21	-0.0046	1396.21	-0.00581	1396.21	-0.008	1396.21	-0.01013	1396.21	-0.01592	1396.21	-0.02125	1396.21	-0.02235	1396.21	-0.02161	1396.21	-0.02166	1396.21	-0.02283	1396.21	-0.02256	1396.21	-0.02226	1396.21	-0.01536	1396.21	-0.01745	1396.21	-0.02001	1396.21	-0.01926	1396.21	-0.02096
1397.17	-3.19349e-05	1397.17	-0.0034	1397.17	-0.0047	1397.17	-0.00573	1397.17	-0.00766	1397.17	-0.01014	1397.17	-0.0157	1397.17	-0.02075	1397.17	-0.02221	1397.17	-0.02112	1397.17	-0.02136	1397.17	-0.02257	1397.17	-0.02246	1397.17	-0.02169	1397.17	-0.01478	1397.17	-0.01715	1397.17	-0.01965	1397.17	-0.01883	1397.17	-0.02039
1398.14	-2.7788e-05	1398.14	-0.00349	1398.14	-0.00466	1398.14	-0.00552	1398.14	-0.0072	1398.14	-0.00961	1398.14	-0.01477	1398.14	-0.01946	1398.14	-0.02125	1398.14	-0.02002	1398.14	-0.02023	1398.14	-0.02144	1398.14	-0.02132	1398.14	-0.02049	1398.14	-0.01376	1398.14	-0.01601	1398.14	-0.01854	1398.14	-0.0176	1398.14	-0.01912
1399.1	-2.04147e-05	1399.1	-0.00354	1399.1	-0.00458	1399.1	-0.00534	1399.1	-0.00701	1399.1	-0.00909	1399.1	-0.01405	1399.1	-0.01851	1399.1	-0.02036	1399.1	-0.01934	1399.1	-0.01926	1399.1	-0.02047	1399.1	-0.02021	1399.1	-0.01971	1399.1	-0.01317	1399.1	-0.0151	1399.1	-0.01772	1399.1	-0.0167	1399.1	-0.01822
1400.07	-1.37471e-05	1400.07	-0.00357	1400.07	-0.00452	1400.07	-0.00523	1400.07	-0.00698	1400.07	-0.00874	1400.07	-0.01378	1400.07	-0.01808	1400.07	-0.01982	1400.07	-0.01921	1400.07	-0.01873	1400.07	-0.01992	1400.07	-0.01964	1400.07	-0.01939	1400.07	-0.0131	1400.07	-0.01472	1400.07	-0.01739	1400.07	-0.01644	1400.07	-0.01785
1401.03	-9.21356e-06	1401.03	-0.00359	1401.03	-0.00448	1401.03	-0.00514	1401.03	-0.00683	1401.03	-0.00841	1401.03	-0.01358	1401.03	-0.01767	1401.03	-0.01935	1401.03	-0.0191	1401.03	-0.01832	1401.03	-0.01939	1401.03	-0.01935	1401.03	-0.01898	1401.03	-0.01306	1401.03	-0.01442	1401.03	-0.01708	1401.03	-0.01635	1401.03	-0.01755
1401.99	-5.45123e-06	1401.99	-0.00358	1401.99	-0.00443	1401.99	-0.00509	1401.99	-0.00656	1401.99	-0.0081	1401.99	-0.01328	1401.99	-0.01721	1401.99	-0.01888	1401.99	-0.0189	1401.99	-0.01797	1401.99	-0.01883	1401.99	-0.01911	1401.99	-0.01839	1401.99	-0.01286	1401.99	-0.01406	1401.99	-0.0167	1401.99	-0.01621	1401.99	-0.01726
1402.96	-2.17126e-06	1402.96	-0.00351	1402.96	-0.00433	1402.96	-0.00505	1402.96	-0.00627	1402.96	-0.00779	1402.96	-0.01281	1402.96	-0.01672	1402.96	-0.01832	1402.96	-0.01855	1402.96	-0.01757	1402.96	-0.01824	1402.96	-0.01865	1402.96	-0.01774	1402.96	-0.01247	1402.96	-0.01365	1402.96	-0.01628	1402.96	-0.01589	1402.96	-0.01697
1403.92	-8.1946e-07	1403.92	-0.00339	1403.92	-0.00418	1403.92	-0.00501	1403.92	-0.00601	1403.92	-0.00743	1403.92	-0.01223	1403.92	-0.01622	1403.92	-0.01762	1403.92	-0.01795	1403.92	-0.01697	1403.92	-0.01764	1403.92	-0.0179	1403.92	-0.01718	1403.92	-0.01188	1403.92	-0.01323	1403.92	-0.01581	1403.92	-0.01536	1403.92	-0.0166
1404.89	-1.80308e-06	1404.89	-0.00328	1404.89	-0.00408	1404.89	-0.00497	1404.89	-0.00587	1404.89	-0.00709	1404.89	-0.01173	1404.89	-0.01578	1404.89	-0.01697	1404.89	-0.01724	1404.89	-0.01627	1404.89	-0.01713	1404.89	-0.01717	1404.89	-0.01682	1404.89	-0.01124	1404.89	-0.01288	1404.89	-0.01531	1404.89	-0.01475	1404.89	-0.0162
1405.85	-7.0708e-06	1405.85	-0.00322	1405.85	-0.00405	1405.85	-0.00482	1405.85	-0.00577	1405.85	-0.0067	1405.85	-0.01121	1405.85	-0.01519	1405.85	-0.01627	1405.85	-0.01642	1405.85	-0.01547	1405.85	-0.01648	1405.85	-0.01651	1405.85	-0.01633	1405.85	-0.01051	1405.85	-0.01236	1405.85	-0.01455	1405.85	-0.01395	1405.85	-0.01561
1406.82	-1.53118e-05	1406.82	-0.00317	1406.82	-0.00402	1406.82	-0.00453	1406.82	-0.00556	1406.82	-0.00617	1406.82	-0.01044	1406.82	-0.0143	1406.82	-0.01538	1406.82	-0.01545	1406.82	-0.01455	1406.82	-0.01547	1406.82	-0.01571	1406.82	-0.01545	1406.82	-0.00964	1406.82	-0.01151	1406.82	-0.01344	1406.82	-0.01289	1406.82	-0.01469
1407.78	-1.88052e-05	1407.78	-0.00307	1407.78	-0.00393	1407.78	-0.00417	1407.78	-0.00528	1407.78	-0.00563	1407.78	-0.00957	1407.78	-0.01329	1407.78	-0.01439	1407.78	-0.01453	1407.78	-0.01364	1407.78	-0.0143	1407.78	-0.01478	1407.78	-0.0144	1407.78	-0.00881	1407.78	-0.01059	1407.78	-0.0123	1407.78	-0.01182	1407.78	-0.01364
1408.74	-1.43009e-05	1408.74	-0.00292	1408.74	-0.00379	1408.74	-0.00382	1408.74	-0.00493	1408.74	-0.00519	1408.74	-0.00877	1408.74	-0.01237	1408.74	-0.01348	1408.74	-0.0138	1408.74	-0.0128	1408.74	-0.01326	1408.74	-0.01385	1408.74	-0.01347	1408.74	-0.00817	1408.74	-0.0098	1408.74	-0.01138	1408.74	-0.01095	1408.74	-0.01266
1409.71	-6.93745e-06	1409.71	-0.00278	1409.71	-0.00364	1409.71	-0.00355	1409.71	-0.00451	1409.71	-0.00485	1409.71	-0.00812	1409.71	-0.0116	1409.71	-0.01272	1409.71	-0.01322	1409.71	-0.012	1409.71	-0.01252	1409.71	-0.013	1409.71	-0.01273	1409.71	-0.00771	1409.71	-0.00913	1409.71	-0.0107	1409.71	-0.0103	1409.71	-0.01188
1410.67	-2.44538e-06	1410.67	-0.0027	1410.67	-0.00353	1410.67	-0.00335	1410.67	-0.00408	1410.67	-0.00457	1410.67	-0.00766	1410.67	-0.01104	1410.67	-0.01217	1410.67	-0.0127	1410.67	-0.01131	1410.67	-0.0121	1410.67	-0.01234	1410.67	-0.0122	1410.67	-0.00736	1410.67	-0.00856	1410.67	-0.01027	1410.67	-0.00984	1410.67	-0.01137
1411.64	-1.29327e-06	1411.64	-0.00268	1411.64	-0.00349	1411.64	-0.00326	1411.64	-0.00378	1411.64	-0.00432	1411.64	-0.00738	1411.64	-0.01074	1411.64	-0.01187	1411.64	-0.01221	1411.64	-0.01085	1411.64	-0.01195	1411.64	-0.0119	1411.64	-0.01192	1411.64	-0.00712	1411.64	-0.00814	1411.64	-0.01008	1411.64	-0.00958	1411.64	-0.0111
1412.6	-2.05703e-06	1412.6	-0.00268	1412.6	-0.0035	1412.6	-0.0033	1412.6	-0.00371	1412.6	-0.00416	1412.6	-0.00736	1412.6	-0.01073	1412.6	-0.01184	1412.6	-0.01188	1412.6	-0.01077	1412.6	-0.01208	1412.6	-0.01177	1412.6	-0.01196	1412.6	-0.00708	1412.6	-0.00802	1412.6	-0.01018	1412.6	-0.00959	1412.6	-0.01109
1413.57	-4.41109e-06	1413.57	-0.0027	1413.57	-0.00352	1413.57	-0.00352	1413.57	-0.00401	1413.57	-0.0043	1413.57	-0.00779	1413.57	-0.01121	1413.57	-0.01231	1413.57	-0.01211	1413.57	-0.0113	1413.57	-0.01273	1413.57	-0.01223	1413.57	-0.01255	1413.57	-0.0075	1413.57	-0.0084	1413.57	-0.01079	1413.57	-0.01011	1413.57	-0.01158
1414.53	-7.84328e-06	1414.53	-0.00276	1414.53	-0.00359	1414.53	-0.00397	1414.53	-0.00476	1414.53	-0.00505	1414.53	-0.009	1414.53	-0.01255	1414.53	-0.01371	1414.53	-0.0134	1414.53	-0.01277	1414.53	-0.01427	1414.53	-0.01366	1414.53	-0.01403	1414.53	-0.00869	1414.53	-0.00955	1414.53	-0.01222	1414.53	-0.0115	1414.53	-0.01297
1415.49	-1.26326e-05	1415.49	-0.00284	1415.49	-0.00372	1415.49	-0.00458	1415.49	-0.00584	1415.49	-0.00639	1415.49	-0.0109	1415.49	-0.01474	1415.49	-0.01603	1415.49	-0.01566	1415.49	-0.01508	1415.49	-0.01655	1415.49	-0.01595	1415.49	-0.0163	1415.49	-0.01055	1415.49	-0.01136	1415.49	-0.01437	1415.49	-0.01363	1415.49	-0.0152
1416.46	-2.06013e-05	1416.46	-0.00286	1416.46	-0.00385	1416.46	-0.00498	1416.46	-0.00648	1416.46	-0.00748	1416.46	-0.0123	1416.46	-0.01655	1416.46	-0.01789	1416.46	-0.01747	1416.46	-0.01687	1416.46	-0.01812	1416.46	-0.01768	1416.46	-0.01804	1416.46	-0.0119	1416.46	-0.01273	1416.46	-0.01592	1416.46	-0.01515	1416.46	-0.01692
1417.42	-3.18037e-05	1417.42	-0.00283	1417.42	-0.00384	1417.42	-0.00479	1417.42	-0.00587	1417.42	-0.00699	1417.42	-0.01149	1417.42	-0.01603	1417.42	-0.01715	1417.42	-0.01673	1417.42	-0.01624	1417.42	-0.01709	1417.42	-0.01678	1417.42	-0.01734	1417.42	-0.01112	1417.42	-0.01201	1417.42	-0.01509	1417.42	-0.01414	1417.42	-0.01619
1418.39	-4.05256e-05	1418.39	-0.00286	1418.39	-0.00372	1418.39	-0.00429	1418.39	-0.00472	1418.39	-0.00549	1418.39	-0.00928	1418.39	-0.01371	1418.39	-0.0145	1418.39	-0.01421	1418.39	-0.014	1418.39	-0.01449	1418.39	-0.01415	1418.39	-0.01498	1418.39	-0.00909	1418.39	-0.01002	1418.39	-0.01276	1418.39	-0.01155	1418.39	-0.01385
1419.35	-3.8427e-05	1419.35	-0.003	1419.35	-0.00364	1419.35	-0.00401	1419.35	-0.00422	1419.35	-0.00464	1419.35	-0.00799	1419.35	-0.01198	1419.35	-0.01271	1419.35	-0.01255	1419.35	-0.01264	1419.35	-0.01295	1419.35	-0.01255	1419.35	-0.01347	1419.35	-0.00789	1419.35	-0.00896	1419.35	-0.01129	1419.35	-0.01001	1419.35	-0.01237
1420.32	-2.49034e-05	1420.32	-0.00306	1420.32	-0.00355	1420.32	-0.00381	1420.32	-0.00404	1420.32	-0.00424	1420.32	-0.00744	1420.32	-0.01084	1420.32	-0.01179	1420.32	-0.01162	1420.32	-0.01189	1420.32	-0.01213	1420.32	-0.01185	1420.32	-0.01257	1420.32	-0.0072	1420.32	-0.00855	1420.32	-0.01042	1420.32	-0.00938	1420.32	-0.01149
1421.28	-1.06492e-05	1421.28	-0.00299	1421.28	-0.00345	1421.28	-0.00352	1421.28	-0.00372	1421.28	-0.00373	1421.28	-0.0068	1421.28	-0.0097	1421.28	-0.01088	1421.28	-0.01062	1421.28	-0.01086	1421.28	-0.01112	1421.28	-0.01109	1421.28	-0.01145	1421.28	-0.00634	1421.28	-0.0079	1421.28	-0.00944	1421.28	-0.0087	1421.28	-0.01041
1422.24	-3.39803e-06	1422.24	-0.0029	1422.24	-0.00339	1422.24	-0.00317	1422.24	-0.00325	1422.24	-0.00304	1422.24	-0.00583	1422.24	-0.00841	1422.24	-0.00969	1422.24	-0.00938	1422.24	-0.00941	1422.24	-0.00978	1422.24	-0.00999	1422.24	-0.00997	1422.24	-0.00529	1422.24	-0.00683	1422.24	-0.00828	1422.24	-0.00769	1422.24	-0.00903
1423.21	-1.7837e-06	1423.21	-0.00291	1423.21	-0.00335	1423.21	-0.00289	1423.21	-0.00282	1423.21	-0.00239	1423.21	-0.00481	1423.21	-0.00728	1423.21	-0.00854	1423.21	-0.00826	1423.21	-0.00795	1423.21	-0.00851	1423.21	-0.00884	1423.21	-0.00851	1423.21	-0.00438	1423.21	-0.0057	1423.21	-0.00723	1423.21	-0.00669	1423.21	-0.00772
1424.17	-3.09098e-06	1424.17	-0.00305	1424.17	-0.00334	1424.17	-0.00283	1424.17	-0.00271	1424.17	-0.00215	1424.17	-0.00438	1424.17	-0.00695	1424.17	-0.0082	1424.17	-0.00799	1424.17	-0.00736	1424.17	-0.00809	1424.17	-0.00844	1424.17	-0.00792	1424.17	-0.00411	1424.17	-0.00527	1424.17	-0.00686	1424.17	-0.00638	1424.17	-0.00722
1425.14	-5.79787e-06	1425.14	-0.00317	1425.14	-0.00332	1425.14	-0.0029	1425.14	-0.0028	1425.14	-0.00224	1425.14	-0.00453	1425.14	-0.0072	1425.14	-0.00852	1425.14	-0.00839	1425.14	-0.00757	1425.14	-0.00838	1425.14	-0.00866	1425.14	-0.0081	1425.14	-0.00428	1425.14	-0.0055	1425.14	-0.00697	1425.14	-0.00658	1425.14	-0.0074
1426.1	-6.38949e-06	1426.1	-0.00315	1426.1	-0.00324	1426.1	-0.0029	1426.1	-0.00277	1426.1	-0.00227	1426.1	-0.0047	1426.1	-0.00731	1426.1	-0.00867	1426.1	-0.00861	1426.1	-0.00779	1426.1	-0.00863	1426.1	-0.00876	1426.1	-0.00829	1426.1	-0.00433	1426.1	-0.00575	1426.1	-0.00695	1426.1	-0.00657	1426.1	-0.00752
1427.07	-3.7225e-06	1427.07	-0.00299	1427.07	-0.00313	1427.07	-0.00279	1427.07	-0.00255	1427.07	-0.00213	1427.07	-0.00465	1427.07	-0.00706	1427.07	-0.00834	1427.07	-0.00833	1427.07	-0.00763	1427.07	-0.0085	1427.07	-0.00845	1427.07	-0.00819	1427.07	-0.00411	1427.07	-0.0057	1427.07	-0.00668	1427.07	-0.0062	1427.07	-0.00724
1428.03	-1.0687e-06	1428.03	-0.00282	1428.03	-0.00298	1428.03	-0.00263	1428.03	-0.00223	1428.03	-0.0019	1428.03	-0.00444	1428.03	-0.00666	1428.03	-0.00768	1428.03	-0.00773	1428.03	-0.00714	1428.03	-0.00811	1428.03	-0.0079	1428.03	-0.00788	1428.03	-0.00375	1428.03	-0.00535	1428.03	-0.00633	1428.03	-0.00574	1428.03	-0.00669
1428.99	-3.67621e-07	1428.99	-0.00271	1428.99	-0.00288	1428.99	-0.00247	1428.99	-0.00191	1428.99	-0.00166	1428.99	-0.00415	1428.99	-0.00629	1428.99	-0.00697	1428.99	-0.00709	1428.99	-0.0065	1428.99	-0.00762	1428.99	-0.0073	1428.99	-0.00736	1428.99	-0.00337	1428.99	-0.00479	1428.99	-0.00594	1428.99	-0.00537	1428.99	-0.00609
1429.96	-1.02274e-06	1429.96	-0.0027	1429.96	-0.00289	1429.96	-0.00237	1429.96	-0.00166	1429.96	-0.00143	1429.96	-0.00379	1429.96	-0.00592	1429.96	-0.00637	1429.96	-0.00653	1429.96	-0.00588	1429.96	-0.00712	1429.96	-0.00675	1429.96	-0.00662	1429.96	-0.00302	1429.96	-0.00418	1429.96	-0.0055	1429.96	-0.00501	1429.96	-0.00559
1430.92	-3.16205e-06	1430.92	-0.00274	1430.92	-0.00299	1430.92	-0.00237	1430.92	-0.00158	1430.92	-0.00131	1430.92	-0.00356	1430.92	-0.00573	1430.92	-0.00618	1430.92	-0.00629	1430.92	-0.0056	1430.92	-0.00686	1430.92	-0.0065	1430.92	-0.00606	1430.92	-0.0029	1430.92	-0.00385	1430.92	-0.00524	1430.92	-0.00481	1430.92	-0.0054
1431.89	-4.93592e-06	1431.89	-0.00278	1431.89	-0.00314	1431.89	-0.00257	1431.89	-0.00179	1431.89	-0.00151	1431.89	-0.00385	1431.89	-0.00618	1431.89	-0.00679	1431.89	-0.00676	1431.89	-0.00609	1431.89	-0.00728	1431.89	-0.007	1431.89	-0.00631	1431.89	-0.00329	1431.89	-0.00421	1431.89	-0.00561	1431.89	-0.00521	1431.89	-0.00587
1432.85	-4.69656e-06	1432.85	-0.00281	1432.85	-0.00323	1432.85	-0.00297	1432.85	-0.00227	1432.85	-0.00205	1432.85	-0.00476	1432.85	-0.00737	1432.85	-0.00815	1432.85	-0.00796	1432.85	-0.00735	1432.85	-0.0084	1432.85	-0.00829	1432.85	-0.00746	1432.85	-0.0042	1432.85	-0.00526	1432.85	-0.00656	1432.85	-0.00627	1432.85	-0.00699
1433.82	-3.52504e-06	1433.82	-0.00279	1433.82	-0.00319	1433.82	-0.00331	1433.82	-0.00265	1433.82	-0.00251	1433.82	-0.00549	1433.82	-0.00829	1433.82	-0.00914	1433.82	-0.00885	1433.82	-0.00838	1433.82	-0.00915	1433.82	-0.00931	1433.82	-0.00844	1433.82	-0.00486	1433.82	-0.0061	1433.82	-0.00709	1433.82	-0.00701	1433.82	-0.00782
1434.78	-2.89062e-06	1434.78	-0.00273	1434.78	-0.00299	1434.78	-0.00318	1434.78	-0.0023	1434.78	-0.0021	1434.78	-0.00472	1434.78	-0.00728	1434.78	-0.00808	1434.78	-0.00786	1434.78	-0.0075	1434.78	-0.00792	1434.78	-0.0084	1434.78	-0.00755	1434.78	-0.00414	1434.78	-0.0053	1434.78	-0.00588	1434.78	-0.00595	1434.78	-0.00691
1435.74	-4.53014e-06	1435.74	-0.00274	1435.74	-0.00286	1435.74	-0.00271	1435.74	-0.00158	1435.74	-0.00119	1435.74	-0.003	1435.74	-0.00498	1435.74	-0.00577	1435.74	-0.00573	1435.74	-0.00531	1435.74	-0.00556	1435.74	-0.00616	1435.74	-0.00543	1435.74	-0.00269	1435.74	-0.00352	1435.74	-0.0039	1435.74	-0.00383	1435.74	-0.00493
1436.71	-1.06497e-05	1436.71	-0.00292	1436.71	-0.00298	1436.71	-0.00243	1436.71	-0.00129	1436.71	-0.000782885	1436.71	-0.00212	1436.71	-0.00375	1436.71	-0.00463	1436.71	-0.00475	1436.71	-0.00412	1436.71	-0.00452	1436.71	-0.00489	1436.71	-0.00441	1436.71	-0.00204	1436.71	-0.00265	1436.71	-0.00316	1436.71	-0.00277	1436.71	-0.00395
1437.67	-1.7123e-05	1437.67	-0.0031	1437.67	-0.00308	1437.67	-0.00229	1437.67	-0.00123	1437.67	-0.000648387	1437.67	-0.00187	1437.67	-0.00344	1437.67	-0.00435	1437.67	-0.0046	1437.67	-0.00379	1437.67	-0.00447	1437.67	-0.00441	1437.67	-0.00427	1437.67	-0.00186	1437.67	-0.00239	1437.67	-0.00319	1437.67	-0.00253	1437.67	-0.00371
1438.64	-1.6338e-05	1438.64	-0.00319	1438.64	-0.00301	1438.64	-0.00215	1438.64	-0.00106	1438.64	-0.000480375	1438.64	-0.00162	1438.64	-0.00322	1438.64	-0.00394	1438.64	-0.00431	1438.64	-0.00347	1438.64	-0.00432	1438.64	-0.00394	1438.64	-0.00406	1438.64	-0.00156	1438.64	-0.00206	1438.64	-0.00307	1438.64	-0.00235	1438.64	-0.00339
1439.6	-9.63193e-06	1439.6	-0.00323	1439.6	-0.00292	1439.6	-0.00206	1439.6	-0.000873936	1439.6	-0.00033472	1439.6	-0.00138	1439.6	-0.00298	1439.6	-0.00343	1439.6	-0.00389	1439.6	-0.00317	1439.6	-0.00397	1439.6	-0.00356	1439.6	-0.00378	1439.6	-0.00124	1439.6	-0.00173	1439.6	-0.0028	1439.6	-0.00217	1439.6	-0.00302
1440.57	-3.41137e-06	1440.57	-0.00328	1440.57	-0.00292	1440.57	-0.00202	1440.57	-0.000763193	1440.57	-0.000261364	1440.57	-0.00126	1440.57	-0.00284	1440.57	-0.0031	1440.57	-0.00361	1440.57	-0.00304	1440.57	-0.00368	1440.57	-0.00341	1440.57	-0.00361	1440.57	-0.00108	1440.57	-0.00157	1440.57	-0.00258	1440.57	-0.00208	1440.57	-0.00283
1441.53	-9.71805e-07	1441.53	-0.00338	1441.53	-0.00306	1441.53	-0.00206	1441.53	-0.000766044	1441.53	-0.000278244	1441.53	-0.00136	1441.53	-0.00294	1441.53	-0.00312	1441.53	-0.00367	1441.53	-0.00318	1441.53	-0.0037	1441.53	-0.00358	1441.53	-0.00371	1441.53	-0.00113	1441.53	-0.00171	1441.53	-0.00258	1441.53	-0.00217	1441.53	-0.00295
1442.49	-8.96481e-07	1442.49	-0.00353	1442.49	-0.00328	1442.49	-0.00222	1442.49	-0.000911491	1442.49	-0.000425375	1442.49	-0.00175	1442.49	-0.00339	1442.49	-0.00363	1442.49	-0.00419	1442.49	-0.00365	1442.49	-0.00418	1442.49	-0.00413	1442.49	-0.00416	1442.49	-0.00144	1442.49	-0.00217	1442.49	-0.00291	1442.49	-0.00255	1442.49	-0.00349
1443.46	-2.03945e-06	1443.46	-0.00368	1443.46	-0.0035	1443.46	-0.00252	1443.46	-0.00123	1443.46	-0.000774138	1443.46	-0.00245	1443.46	-0.00427	1443.46	-0.00463	1443.46	-0.00517	1443.46	-0.00447	1443.46	-0.00512	1443.46	-0.00508	1443.46	-0.00497	1443.46	-0.00201	1443.46	-0.00297	1443.46	-0.00362	1443.46	-0.00333	1443.46	-0.00446
1444.42	-3.317e-06	1444.42	-0.00374	1444.42	-0.00364	1444.42	-0.00287	1444.42	-0.00166	1444.42	-0.00131	1444.42	-0.00332	1444.42	-0.00541	1444.42	-0.00592	1444.42	-0.00641	1444.42	-0.00555	1444.42	-0.00627	1444.42	-0.00627	1444.42	-0.00597	1444.42	-0.00274	1444.42	-0.00394	1444.42	-0.00461	1444.42	-0.00444	1444.42	-0.00567
1445.39	-3.89375e-06	1445.39	-0.00368	1445.39	-0.00368	1445.39	-0.00308	1445.39	-0.00201	1445.39	-0.00176	1445.39	-0.00398	1445.39	-0.0063	1445.39	-0.00696	1445.39	-0.00734	1445.39	-0.00648	1445.39	-0.0071	1445.39	-0.00714	1445.39	-0.00671	1445.39	-0.00332	1445.39	-0.00463	1445.39	-0.00548	1445.39	-0.00541	1445.39	-0.00659
1446.35	-4.9887e-06	1446.35	-0.00362	1446.35	-0.00368	1446.35	-0.00308	1446.35	-0.00213	1446.35	-0.00192	1446.35	-0.00419	1446.35	-0.00659	1446.35	-0.00739	1446.35	-0.00763	1446.35	-0.00692	1446.35	-0.00736	1446.35	-0.00736	1446.35	-0.00699	1446.35	-0.00355	1446.35	-0.00479	1446.35	-0.00601	1446.35	-0.00578	1446.35	-0.00688
1447.32	-7.64793e-06	1447.32	-0.00361	1447.32	-0.00375	1447.32	-0.0031	1447.32	-0.00219	1447.32	-0.00207	1447.32	-0.0044	1447.32	-0.00682	1447.32	-0.00774	1447.32	-0.00786	1447.32	-0.0073	1447.32	-0.00766	1447.32	-0.00753	1447.32	-0.00741	1447.32	-0.00379	1447.32	-0.00491	1447.32	-0.00663	1447.32	-0.00594	1447.32	-0.0071
1448.28	-1.00782e-05	1448.28	-0.00362	1448.28	-0.00389	1448.28	-0.00328	1448.28	-0.00242	1448.28	-0.00249	1448.28	-0.00501	1448.28	-0.00751	1448.28	-0.00854	1448.28	-0.00857	1448.28	-0.00808	1448.28	-0.0086	1448.28	-0.00825	1448.28	-0.00842	1448.28	-0.00438	1448.28	-0.00548	1448.28	-0.00766	1448.28	-0.00639	1448.28	-0.00782
1449.24	-9.63766e-06	1449.24	-0.00354	1449.24	-0.00393	1449.24	-0.00343	1449.24	-0.00263	1449.24	-0.0029	1449.24	-0.00559	1449.24	-0.00823	1449.24	-0.00928	1449.24	-0.00925	1449.24	-0.00883	1449.24	-0.00964	1449.24	-0.00905	1449.24	-0.0094	1449.24	-0.00494	1449.24	-0.00617	1449.24	-0.00842	1449.24	-0.00684	1449.24	-0.00862
1450.21	-7.26233e-06	1450.21	-0.00337	1450.21	-0.00383	1450.21	-0.00342	1450.21	-0.00275	1450.21	-0.00311	1450.21	-0.00585	1450.21	-0.00866	1450.21	-0.00969	1450.21	-0.00956	1450.21	-0.00927	1450.21	-0.0104	1450.21	-0.00954	1450.21	-0.00997	1450.21	-0.00524	1450.21	-0.00669	1450.21	-0.00864	1450.21	-0.00714	1450.21	-0.00919
1451.17	-4.82971e-06	1451.17	-0.00321	1451.17	-0.00373	1451.17	-0.00345	1451.17	-0.00309	1451.17	-0.00359	1451.17	-0.00644	1451.17	-0.00955	1451.17	-0.01066	1451.17	-0.01032	1451.17	-0.01016	1451.17	-0.01156	1451.17	-0.01052	1451.17	-0.011	1451.17	-0.00593	1451.17	-0.00768	1451.17	-0.00929	1451.17	-0.00803	1451.17	-0.01027
1452.14	-2.97675e-06	1452.14	-0.00311	1452.14	-0.00379	1452.14	-0.00381	1452.14	-0.00413	1452.14	-0.0051	1452.14	-0.00837	1452.14	-0.01201	1452.14	-0.01343	1452.14	-0.01282	1452.14	-0.01267	1452.14	-0.01428	1452.14	-0.01321	1452.14	-0.01379	1452.14	-0.00796	1452.14	-0.01017	1452.14	-0.01168	1452.14	-0.01059	1452.14	-0.01301
1453.1	-2.05631e-06	1453.1	-0.00305	1453.1	-0.00406	1453.1	-0.00459	1453.1	-0.00605	1453.1	-0.00795	1453.1	-0.01198	1453.1	-0.01634	1453.1	-0.01826	1453.1	-0.01746	1453.1	-0.01714	1453.1	-0.01885	1453.1	-0.01789	1453.1	-0.01869	1453.1	-0.01172	1453.1	-0.01452	1453.1	-0.01618	1453.1	-0.01506	1453.1	-0.01764
1454.06	-1.85588e-06	1454.06	-0.00292	1454.06	-0.00432	1454.06	-0.00538	1454.06	-0.00811	1454.06	-0.0109	1454.06	-0.01574	1454.06	-0.02075	1454.06	-0.02315	1454.06	-0.0223	1454.06	-0.02172	1454.06	-0.02344	1454.06	-0.02265	1454.06	-0.02375	1454.06	-0.01569	1454.06	-0.01905	1454.06	-0.02088	1454.06	-0.01947	1454.06	-0.02219
1455.03	-7.76003e-07	1455.03	-0.00262	1455.03	-0.00413	1455.03	-0.00531	1455.03	-0.00836	1455.03	-0.01098	1455.03	-0.01599	1455.03	-0.02118	1455.03	-0.02372	1455.03	-0.02278	1455.03	-0.02204	1455.03	-0.0238	1455.03	-0.02322	1455.03	-0.02452	1455.03	-0.01601	1455.03	-0.01981	1455.03	-0.02149	1455.03	-0.01977	1455.03	-0.02244
1455.99	1.29588e-07	1455.99	-0.00229	1455.99	-0.00345	1455.99	-0.00425	1455.99	-0.00617	1455.99	-0.00752	1455.99	-0.01159	1455.99	-0.01635	1455.99	-0.01861	1455.99	-0.01718	1455.99	-0.01665	1455.99	-0.01839	1455.99	-0.01826	1455.99	-0.01925	1455.99	-0.01135	1455.99	-0.01536	1455.99	-0.01657	1455.99	-0.01489	1455.99	-0.01719
1456.96	4.72593e-07	1456.96	-0.00232	1456.96	-0.00311	1456.96	-0.00376	1456.96	-0.00474	1456.96	-0.00546	1456.96	-0.00855	1456.96	-0.01298	1456.96	-0.01499	1456.96	-0.01303	1456.96	-0.01294	1456.96	-0.01445	1456.96	-0.01486	1456.96	-0.01511	1456.96	-0.0081	1456.96	-0.01214	1456.96	-0.01307	1456.96	-0.01156	1456.96	-0.01361
1457.92	-2.23872e-07	1457.92	-0.0026	1457.92	-0.00325	1457.92	-0.0041	1457.92	-0.00484	1457.92	-0.00589	1457.92	-0.00879	1457.92	-0.01334	1457.92	-0.01537	1457.92	-0.01329	1457.92	-0.01348	1457.92	-0.01474	1457.92	-0.01541	1457.92	-0.01502	1457.92	-0.0084	1457.92	-0.01232	1457.92	-0.01338	1457.92	-0.01186	1457.92	-0.01404
1458.88	-2.72548e-06	1458.88	-0.00276	1458.88	-0.00339	1458.88	-0.00425	1458.88	-0.0047	1458.88	-0.00603	1458.88	-0.00898	1458.88	-0.01345	1458.88	-0.01546	1458.88	-0.01376	1458.88	-0.01382	1458.88	-0.01496	1458.88	-0.0156	1458.88	-0.01499	1458.88	-0.00875	1458.88	-0.01204	1458.88	-0.01342	1458.88	-0.01198	1458.88	-0.01425
1459.85	-5.01652e-06	1459.85	-0.00272	1459.85	-0.00339	1459.85	-0.00407	1459.85	-0.00422	1459.85	-0.00549	1459.85	-0.0085	1459.85	-0.01264	1459.85	-0.01456	1459.85	-0.01333	1459.85	-0.01303	1459.85	-0.01414	1459.85	-0.01476	1459.85	-0.01419	1459.85	-0.00825	1459.85	-0.0109	1459.85	-0.01254	1459.85	-0.01131	1459.85	-0.01348
1460.81	-6.08699e-06	1460.81	-0.00257	1460.81	-0.00331	1460.81	-0.00381	1460.81	-0.00386	1460.81	-0.00496	1460.81	-0.00806	1460.81	-0.01187	1460.81	-0.0137	1460.81	-0.01283	1460.81	-0.0122	1460.81	-0.01324	1460.81	-0.01395	1460.81	-0.01347	1460.81	-0.00765	1460.81	-0.00993	1460.81	-0.01177	1460.81	-0.01073	1460.81	-0.01272
1461.78	-6.7931e-06	1461.78	-0.00238	1461.78	-0.00319	1461.78	-0.00352	1461.78	-0.00362	1461.78	-0.00456	1461.78	-0.00775	1461.78	-0.01131	1461.78	-0.01302	1461.78	-0.01244	1461.78	-0.01159	1461.78	-0.01249	1461.78	-0.01333	1461.78	-0.01293	1461.78	-0.00721	1461.78	-0.00932	1461.78	-0.01126	1461.78	-0.0103	1461.78	-0.01213
1462.74	-7.0013e-06	1462.74	-0.00222	1462.74	-0.00301	1462.74	-0.00315	1462.74	-0.00319	1462.74	-0.0039	1462.74	-0.00698	1462.74	-0.01034	1462.74	-0.01184	1462.74	-0.01145	1462.74	-0.01056	1462.74	-0.01134	1462.74	-0.01218	1462.74	-0.01187	1462.74	-0.00647	1462.74	-0.00842	1462.74	-0.01033	1462.74	-0.00929	1462.74	-0.01104
1463.71	-6.11106e-06	1463.71	-0.00216	1463.71	-0.00285	1463.71	-0.00277	1463.71	-0.00252	1463.71	-0.00289	1463.71	-0.0056	1463.71	-0.00872	1463.71	-0.00997	1463.71	-0.00958	1463.71	-0.00883	1463.71	-0.00966	1463.71	-0.01025	1463.71	-0.01005	1463.71	-0.00522	1463.71	-0.00693	1463.71	-0.00865	1463.71	-0.00745	1463.71	-0.00923
1464.67	-5.44338e-06	1464.67	-0.00224	1464.67	-0.00282	1464.67	-0.0026	1464.67	-0.00205	1464.67	-0.00211	1464.67	-0.00444	1464.67	-0.00737	1464.67	-0.00845	1464.67	-0.00789	1464.67	-0.00739	1464.67	-0.00841	1464.67	-0.0086	1464.67	-0.00847	1464.67	-0.00413	1464.67	-0.00565	1464.67	-0.00716	1464.67	-0.00589	1464.67	-0.00773
1465.63	-6.33018e-06	1465.63	-0.00237	1465.63	-0.00284	1465.63	-0.00259	1465.63	-0.00188	1465.63	-0.00175	1465.63	-0.00387	1465.63	-0.00667	1465.63	-0.00769	1465.63	-0.00703	1465.63	-0.00675	1465.63	-0.00791	1465.63	-0.00774	1465.63	-0.00761	1465.63	-0.00357	1465.63	-0.00497	1465.63	-0.00639	1465.63	-0.00519	1465.63	-0.00699
1466.6	-7.81321e-06	1466.6	-0.00244	1466.6	-0.00279	1466.6	-0.00257	1466.6	-0.00183	1466.6	-0.00165	1466.6	-0.00363	1466.6	-0.00638	1466.6	-0.0073	1466.6	-0.00681	1466.6	-0.00659	1466.6	-0.00775	1466.6	-0.00739	1466.6	-0.00723	1466.6	-0.00334	1466.6	-0.0047	1466.6	-0.00612	1466.6	-0.00508	1466.6	-0.00671
1467.56	-7.35996e-06	1467.56	-0.00244	1467.56	-0.00274	1467.56	-0.00261	1467.56	-0.00195	1467.56	-0.00188	1467.56	-0.0038	1467.56	-0.00671	1467.56	-0.00749	1467.56	-0.00736	1467.56	-0.007	1467.56	-0.00808	1467.56	-0.00766	1467.56	-0.00749	1467.56	-0.00357	1467.56	-0.00495	1467.56	-0.00644	1467.56	-0.00557	1467.56	-0.00704
1468.53	-3.77948e-06	1468.53	-0.00242	1468.53	-0.00276	1468.53	-0.00278	1468.53	-0.00237	1468.53	-0.00257	1468.53	-0.00458	1468.53	-0.00793	1468.53	-0.00853	1468.53	-0.00886	1468.53	-0.00821	1468.53	-0.00918	1468.53	-0.00875	1468.53	-0.00864	1468.53	-0.00441	1468.53	-0.00591	1468.53	-0.00755	1468.53	-0.00679	1468.53	-0.00825
1469.49	-9.40516e-08	1469.49	-0.00241	1469.49	-0.00278	1469.49	-0.00297	1469.49	-0.0029	1469.49	-0.00344	1469.49	-0.0056	1469.49	-0.00953	1469.49	-0.00987	1469.49	-0.0107	1469.49	-0.00969	1469.49	-0.01048	1469.49	-0.01	1469.49	-0.01013	1469.49	-0.00555	1469.49	-0.0071	1469.49	-0.00889	1469.49	-0.0082	1469.49	-0.00977
1470.46	5.29459e-06	1470.46	-0.00236	1470.46	-0.00257	1470.46	-0.00279	1470.46	-0.00287	1470.46	-0.00338	1470.46	-0.00548	1470.46	-0.00965	1470.46	-0.0097	1470.46	-0.01088	1470.46	-0.00956	1470.46	-0.01019	1470.46	-0.00958	1470.46	-0.01013	1470.46	-0.00565	1470.46	-0.00698	1470.46	-0.00877	1470.46	-0.00815	1470.46	-0.00973
1471.42	2.75679e-05	1471.42	-0.00224	1471.42	-0.00211	1471.42	-0.00221	1471.42	-0.00199	1471.42	-0.00205	1471.42	-0.00363	1471.42	-0.00732	1471.42	-0.00728	1471.42	-0.00834	1471.42	-0.00699	1471.42	-0.00761	1471.42	-0.00693	1471.42	-0.00773	1471.42	-0.004	1471.42	-0.0049	1471.42	-0.0065	1471.42	-0.00595	1471.42	-0.0073
1472.38	4.46863e-05	1472.38	-0.00212	1472.38	-0.00181	1472.38	-0.0018	1472.38	-0.00128	1472.38	-0.00109	1472.38	-0.00215	1472.38	-0.00514	1472.38	-0.00521	1472.38	-0.00578	1472.38	-0.00466	1472.38	-0.00541	1472.38	-0.00489	1472.38	-0.00546	1472.38	-0.00251	1472.38	-0.00316	1472.38	-0.00461	1472.38	-0.00399	1472.38	-0.00515
1473.35	3.24196e-05	1473.35	-0.00202	1473.35	-0.00184	1473.35	-0.00172	1473.35	-0.00106	1473.35	-0.000893353	1473.35	-0.00181	1473.35	-0.00442	1473.35	-0.00458	1473.35	-0.00473	1473.35	-0.00388	1473.35	-0.00472	1473.35	-0.00449	1473.35	-0.00463	1473.35	-0.00207	1473.35	-0.00265	1473.35	-0.00414	1473.35	-0.00337	1473.35	-0.00447
1474.31	1.23252e-05	1474.31	-0.00194	1474.31	-0.00198	1474.31	-0.00164	1474.31	-0.00084761	1474.31	-0.000728968	1474.31	-0.00164	1474.31	-0.00392	1474.31	-0.00399	1474.31	-0.00402	1474.31	-0.00341	1474.31	-0.00419	1474.31	-0.00421	1474.31	-0.00405	1474.31	-0.0018	1474.31	-0.00227	1474.31	-0.00375	1474.31	-0.00293	1474.31	-0.00388
1475.28	3.46913e-06	1475.28	-0.00191	1475.28	-0.00208	1475.28	-0.00147	1475.28	-0.000543741	1475.28	-0.000386603	1475.28	-0.00121	1475.28	-0.00303	1475.28	-0.00296	1475.28	-0.00308	1475.28	-0.00265	1475.28	-0.00327	1475.28	-0.00332	1475.28	-0.00321	1475.28	-0.00131	1475.28	-0.00159	1475.28	-0.00284	1475.28	-0.00216	1475.28	-0.00288
1476.24	2.92795e-06	1476.24	-0.00193	1476.24	-0.00207	1476.24	-0.0013	1476.24	-0.000290281	1476.24	-0.000117806	1476.24	-0.000724942	1476.24	-0.00211	1476.24	-0.00204	1476.24	-0.00221	1476.24	-0.00193	1476.24	-0.00239	1476.24	-0.00231	1476.24	-0.00242	1476.24	-0.000770448	1476.24	-0.000965866	1476.24	-0.00189	1476.24	-0.00138	1476.24	-0.00196
1477.21	7.54917e-06	1477.21	-0.00191	1477.21	-0.00195	1477.21	-0.00115	1477.21	-0.000130699	1477.21	-1.07177e-05	1477.21	-0.000372565	1477.21	-0.00142	1477.21	-0.00148	1477.21	-0.00159	1477.21	-0.00143	1477.21	-0.00175	1477.21	-0.00156	1477.21	-0.00184	1477.21	-0.00036627	1477.21	-0.000568103	1477.21	-0.00123	1477.21	-0.000845406	1477.21	-0.00134
1478.17	1.50357e-05	1478.17	-0.00183	1478.17	-0.00178	1478.17	-0.00101	1478.17	-3.34252e-05	1478.17	1.43975e-05	1478.17	-0.000135527	1478.17	-0.000907894	1478.17	-0.0011	1478.17	-0.00109	1478.17	-0.00103	1478.17	-0.00122	1478.17	-0.00104	1478.17	-0.00134	1478.17	-0.000102459	1478.17	-0.000292531	1478.17	-0.000773453	1478.17	-0.000478296	1478.17	-0.000878814
1479.13	1.79379e-05	1479.13	-0.00173	1479.13	-0.00162	1479.13	-0.000847454	1479.13	1.83332e-07	1479.13	0.000137984	1479.13	-9.13221e-06	1479.13	-0.000480551	1479.13	-0.000739971	1479.13	-0.000638656	1479.13	-0.000619181	1479.13	-0.000718492	1479.13	-0.000626053	1479.13	-0.000829346	1479.13	-7.5022e-08	1479.13	-8.22403e-05	1479.13	-0.00041061	1479.13	-0.000202574	1479.13	-0.000450245
1480.1	1.36778e-05	1480.1	-0.00169	1480.1	-0.00151	1480.1	-0.000711186	1480.1	3.47539e-05	1480.1	0.000384241	1480.1	2.74654e-05	1480.1	-0.000189443	1480.1	-0.000416818	1480.1	-0.000311057	1480.1	-0.000290705	1480.1	-0.000344577	1480.1	-0.000323798	1480.1	-0.000416798	1480.1	7.62023e-05	1480.1	-4.06701e-07	1480.1	-0.000158818	1480.1	-4.53101e-05	1480.1	-0.000154755
1481.06	7.47403e-06	1481.06	-0.00178	1481.06	-0.00148	1481.06	-0.000661178	1481.06	6.28994e-05	1481.06	0.000565816	1481.06	8.13928e-05	1481.06	-8.64537e-05	1481.06	-0.000248239	1481.06	-0.000201873	1481.06	-0.000164651	1481.06	-0.000211465	1481.06	-0.000204103	1481.06	-0.000253332	1481.06	0.000165078	1481.06	1.60427e-05	1481.06	-6.82638e-05	1481.06	-8.16008e-06	1481.06	-6.28098e-05
1482.03	3.7908e-06	1482.03	-0.00195	1482.03	-0.00148	1482.03	-0.000693479	1482.03	3.8995e-05	1482.03	0.000532131	1482.03	4.41187e-05	1482.03	-0.000108354	1482.03	-0.000216572	1482.03	-0.000282257	1482.03	-0.000202602	1482.03	-0.000276749	1482.03	-0.000234965	1482.03	-0.000308334	1482.03	0.000121087	1482.03	8.42594e-06	1482.03	-8.86534e-05	1482.03	-1.85127e-05	1482.03	-9.71715e-05
1482.99	2.62809e-06	1482.99	-0.00213	1482.99	-0.00147	1482.99	-0.000744347	1482.99	1.09468e-05	1482.99	0.000403139	1482.99	1.15811e-06	1482.99	-0.000216589	1482.99	-0.000250141	1482.99	-0.000512881	1482.99	-0.000343511	1482.99	-0.000479251	1482.99	-0.0003567	1482.99	-0.00051148	1482.99	4.58486e-05	1482.99	-1.52004e-06	1482.99	-0.000198888	1482.99	-7.43493e-05	1482.99	-0.000233627
1483.95	2.4218e-06	1483.95	-0.00227	1483.95	-0.00145	1483.95	-0.000789256	1483.95	2.55215e-08	1483.95	0.000266226	1483.95	-2.79594e-05	1483.95	-0.000398834	1483.95	-0.000346023	1483.95	-0.000860618	1483.95	-0.000554037	1483.95	-0.000770597	1483.95	-0.000548236	1483.95	-0.000804096	1483.95	6.62545e-06	1483.95	-3.95266e-05	1483.95	-0.000405044	1483.95	-0.000190728	1483.95	-0.000470725
1484.92	1.77827e-06	1484.92	-0.00239	1484.92	-0.00149	1484.92	-0.000874128	1484.92	-1.73338e-05	1484.92	0.000119117	1484.92	-0.000157731	1484.92	-0.000675796	1484.92	-0.000587391	1484.92	-0.00135	1484.92	-0.000880997	1484.92	-0.00117	1484.92	-0.000870163	1484.92	-0.00119	1484.92	-5.05498e-06	1484.92	-0.000163034	1484.92	-0.000722304	1484.92	-0.000401054	1484.92	-0.000859276
1485.88	7.56796e-07	1485.88	-0.00247	1485.88	-0.00155	1485.88	-0.00105	1485.88	-9.35957e-05	1485.88	1.65205e-05	1485.88	-0.000411158	1485.88	-0.00106	1485.88	-0.00103	1485.88	-0.00197	1485.88	-0.00136	1485.88	-0.0017	1485.88	-0.00137	1485.88	-0.00169	1485.88	-6.48326e-05	1485.88	-0.00042471	1485.88	-0.00111	1485.88	-0.000716374	1485.88	-0.00144
1486.85	5.52452e-07	1486.85	-0.00248	1486.85	-0.00156	1486.85	-0.00122	1486.85	-0.000167879	1486.85	1.38385e-07	1486.85	-0.000567081	1486.85	-0.00132	1486.85	-0.00139	1486.85	-0.00233	1486.85	-0.00166	1486.85	-0.002	1486.85	-0.00175	1486.85	-0.00198	1486.85	-0.000119032	1486.85	-0.000638405	1486.85	-0.00127	1486.85	-0.000877597	1486.85	-0.00186
1487.81	2.34732e-06	1487.81	-0.00238	1487.81	-0.00152	1487.81	-0.0012	1487.81	-9.04543e-05	1487.81	4.00633e-05	1487.81	-0.000265448	1487.81	-0.00102	1487.81	-0.0011	1487.81	-0.00176	1487.81	-0.00118	1487.81	-0.00151	1487.81	-0.00139	1487.81	-0.00153	1487.81	-1.95943e-05	1487.81	-0.000379059	1487.81	-0.000800773	1487.81	-0.000507403	1487.81	-0.00145
1488.78	7.13558e-06	1488.78	-0.0023	1488.78	-0.00156	1488.78	-0.000963751	1488.78	-2.07057e-06	1488.78	0.000396082	1488.78	1.7696e-07	1488.78	-0.0004199	1488.78	-0.000482861	1488.78	-0.000726914	1488.78	-0.000345486	1488.78	-0.000615028	1488.78	-0.00059808	1488.78	-0.000664309	1488.78	8.88318e-05	1488.78	-1.72251e-05	1488.78	-0.000177841	1488.78	-6.48339e-05	1488.78	-0.000555458
1489.74	1.0061e-05	1489.74	-0.00235	1489.74	-0.00178	1489.74	-0.000794207	1489.74	1.00578e-05	1489.74	0.000846935	1489.74	0.000156431	1489.74	-0.000133332	1489.74	-0.00021929	1489.74	-0.000234316	1489.74	-4.14454e-05	1489.74	-0.000197342	1489.74	-0.000207806	1489.74	-0.000224224	1489.74	0.000322958	1489.74	6.23422e-05	1489.74	-4.50835e-06	1489.74	1.73985e-06	1489.74	-0.000147142
1490.7	1.13868e-05	1490.7	-0.00244	1490.7	-0.00197	1490.7	-0.000738776	1490.7	1.37406e-05	1490.7	0.000935777	1490.7	0.000205761	1490.7	-7.83783e-05	1490.7	-0.000201327	1490.7	-0.000150773	1490.7	-1.26159e-05	1490.7	-0.000125652	1490.7	-0.000130801	1490.7	-0.000121042	1490.7	0.000304353	1490.7	0.000118881	1490.7	1.1022e-06	1490.7	6.76511e-06	1490.7	-7.67886e-05
1491.67	1.54557e-05	1491.67	-0.00247	1491.67	-0.00197	1491.67	-0.000719284	1491.67	1.48388e-05	1491.67	0.000867906	1491.67	0.000128821	1491.67	-8.8231e-05	1491.67	-0.000237788	1491.67	-0.000189821	1491.67	-3.31686e-05	1491.67	-0.000152123	1491.67	-0.00013827	1491.67	-0.000110928	1491.67	0.000183766	1491.67	8.19089e-05	1491.67	-5.8963e-09	1491.67	1.98499e-06	1491.67	-8.46147e-05
1492.63	1.85694e-05	1492.63	-0.00248	1492.63	-0.00189	1492.63	-0.000746784	1492.63	8.34286e-06	1492.63	0.000723144	1492.63	4.20575e-05	1492.63	-0.000165287	1492.63	-0.000333222	1492.63	-0.000319044	1492.63	-0.000124172	1492.63	-0.000258779	1492.63	-0.000217414	1492.63	-0.000168454	1492.63	6.79636e-05	1492.63	1.82557e-05	1492.63	-1.92502e-05	1492.63	-1.71978e-06	1492.63	-0.000141784
1493.6	1.20717e-05	1493.6	-0.00249	1493.6	-0.00185	1493.6	-0.00078896	1493.6	2.33181e-06	1493.6	0.000632745	1493.6	1.32312e-05	1493.6	-0.00026448	1493.6	-0.000424852	1493.6	-0.000435463	1493.6	-0.000255151	1493.6	-0.000366188	1493.6	-0.000323467	1493.6	-0.000241327	1493.6	2.13439e-05	1493.6	1.79327e-08	1493.6	-7.15018e-05	1493.6	-1.35803e-05	1493.6	-0.000190909
1494.56	1.87876e-06	1494.56	-0.00242	1494.56	-0.0018	1494.56	-0.000728854	1494.56	1.52677e-05	1494.56	0.000861393	1494.56	7.87036e-05	1494.56	-0.000170123	1494.56	-0.000279035	1494.56	-0.000273294	1494.56	-0.000175854	1494.56	-0.000224006	1494.56	-0.000247027	1494.56	-0.000145353	1494.56	7.82363e-05	1494.56	1.00871e-05	1494.56	-3.23968e-05	1494.56	-3.41251e-07	1494.56	-8.14843e-05
1495.53	-3.0321e-07	1495.53	-0.00227	1495.53	-0.00172	1495.53	-0.000561902	1495.53	0.000120154	1495.53	0.00154	1495.53	0.000474533	1495.53	-3.20826e-06	1495.53	-3.06614e-05	1495.53	-2.18889e-05	1495.53	-2.7011e-06	1495.53	-8.01587e-06	1495.53	-4.53595e-05	1495.53	-2.76226e-06	1495.53	0.000456068	1495.53	0.000208306	1495.53	2.2403e-05	1495.53	7.44956e-05	1495.53	6.98875e-06
1496.49	-9.02709e-07	1496.49	-0.00218	1496.49	-0.00168	1496.49	-0.000428203	1496.49	0.000293482	1496.49	0.00216	1496.49	0.00105	1496.49	8.89365e-05	1496.49	2.56111e-05	1496.49	2.90252e-05	1496.49	9.40605e-05	1496.49	6.27994e-05	1496.49	3.45262e-06	1496.49	5.39422e-05	1496.49	0.00106	1496.49	0.000642189	1496.49	0.000199848	1496.49	0.000273775	1496.49	0.000149576
1497.45	-1.87608e-07	1497.45	-0.00223	1497.45	-0.0017	1497.45	-0.000363599	1497.45	0.000375598	1497.45	0.00225	1497.45	0.00126	1497.45	0.000223944	1497.45	0.00010457	1497.45	7.53961e-05	1497.45	0.000203577	1497.45	0.000128791	1497.45	3.16955e-05	1497.45	0.000101127	1497.45	0.00135	1497.45	0.000921413	1497.45	0.000306937	1497.45	0.000360788	1497.45	0.000229933
1498.42	-1.20317e-07	1498.42	-0.00236	1498.42	-0.00171	1498.42	-0.000319735	1498.42	0.000436324	1498.42	0.00226	1498.42	0.00136	1498.42	0.000321049	1498.42	0.000177643	1498.42	0.000104215	1498.42	0.000260313	1498.42	0.000140736	1498.42	6.26657e-05	1498.42	0.000120447	1498.42	0.00148	1498.42	0.00109	1498.42	0.000375318	1498.42	0.000403296	1498.42	0.000276664
1499.38	-6.95161e-07	1499.38	-0.00247	1499.38	-0.00171	1499.38	-0.00029779	1499.38	0.00052559	1499.38	0.00238	1499.38	0.00147	1499.38	0.00039594	1499.38	0.000234981	1499.38	0.000148977	1499.38	0.000323197	1499.38	0.00014633	1499.38	0.000100696	1499.38	0.000152236	1499.38	0.00161	1499.38	0.00118	1499.38	0.00046647	1499.38	0.00046916	1499.38	0.000351288
1500.35	-1.20302e-06	1500.35	-0.00256	1500.35	-0.00175	1500.35	-0.000340798	1500.35	0.000488771	1500.35	0.00217	1500.35	0.00121	1500.35	0.000292073	1500.35	0.000139463	1500.35	0.000101198	1500.35	0.00024488	1500.35	6.59408e-05	1500.35	6.24371e-05	1500.35	9.28758e-05	1500.35	0.00138	1500.35	0.0008943	1500.35	0.000383925	1500.35	0.000376729	1500.35	0.000270344
1501.31	-4.76256e-07	1501.31	-0.00265	1501.31	-0.0019	1501.31	-0.000507193	1501.31	0.00020088	1501.31	0.0013	1501.31	0.000442725	1501.31	2.60378e-05	1501.31	-2.21261e-06	1501.31	-2.41131e-06	1501.31	1.41921e-05	1501.31	-2.42907e-05	1501.31	-1.07865e-05	1501.31	-7.13795e-06	1501.31	0.000579401	1501.31	0.000237897	1501.31	6.85986e-05	1501.31	6.27514e-05	1501.31	1.5609e-05
1502.28	1.02845e-08	1502.28	-0.00274	1502.28	-0.00216	1502.28	-0.000861905	1502.28	-4.21836e-06	1502.28	0.000268774	1502.28	-5.07465e-06	1502.28	-0.000268768	1502.28	-0.000593718	1502.28	-0.000542403	1502.28	-0.000341841	1502.28	-0.000761352	1502.28	-0.00059392	1502.28	-0.000641142	1502.28	7.58559e-07	1502.28	-7.00386e-05	1502.28	-0.000161909	1502.28	-0.000191348	1502.28	-0.000375455
1503.24	1.1438e-06	1503.24	-0.00275	1503.24	-0.00244	1503.24	-0.00135	1503.24	-0.000493313	1503.24	-4.07823e-05	1503.24	-0.000783511	1503.24	-0.0017	1503.24	-0.00254	1503.24	-0.00241	1503.24	-0.00201	1503.24	-0.0029	1503.24	-0.00247	1503.24	-0.00267	1503.24	-0.000646611	1503.24	-0.00118	1503.24	-0.00139	1503.24	-0.00158	1503.24	-0.00217
1504.2	9.81335e-06	1504.2	-0.00247	1504.2	-0.0024	1504.2	-0.00143	1504.2	-0.00108	1504.2	-0.000287517	1504.2	-0.00157	1504.2	-0.00282	1504.2	-0.004	1504.2	-0.00392	1504.2	-0.00338	1504.2	-0.00455	1504.2	-0.00396	1504.2	-0.00416	1504.2	-0.00141	1504.2	-0.00209	1504.2	-0.00244	1504.2	-0.00285	1504.2	-0.00349
1505.17	5.54009e-05	1505.17	-0.00184	1505.17	-0.00175	1505.17	-0.000635088	1505.17	-0.000196516	1505.17	6.48507e-05	1505.17	-0.000153062	1505.17	-0.000661948	1505.17	-0.00133	1505.17	-0.00149	1505.17	-0.000990012	1505.17	-0.00182	1505.17	-0.00149	1505.17	-0.00142	1505.17	-8.71218e-05	1505.17	-0.000304154	1505.17	-0.000613358	1505.17	-0.000822283	1505.17	-0.000793472
1506.13	0.000122687	1506.13	-0.00146	1506.13	-0.00131	1506.13	-0.000150419	1506.13	0.000364046	1506.13	0.00263	1506.13	0.00132	1506.13	0.000566683	1506.13	0.00019893	1506.13	5.40968e-05	1506.13	0.000379888	1506.13	2.88717e-05	1506.13	5.36773e-05	1506.13	0.000136426	1506.13	0.00172	1506.13	0.000991442	1506.13	0.000371516	1506.13	0.000382234	1506.13	0.000869953
1507.1	0.000115389	1507.1	-0.00162	1507.1	-0.00157	1507.1	-0.000290853	1507.1	0.000408058	1507.1	0.00281	1507.1	0.0018	1507.1	0.000740735	1507.1	0.000380807	1507.1	0.000139948	1507.1	0.000672812	1507.1	0.000134463	1507.1	0.000105805	1507.1	0.000263488	1507.1	0.00211	1507.1	0.00117	1507.1	0.000371147	1507.1	0.000689212	1507.1	0.00134
1508.06	7.42079e-05	1508.06	-0.00184	1508.06	-0.00182	1508.06	-0.000550338	1508.06	9.51853e-05	1508.06	0.00138	1508.06	0.000769025	1508.06	6.03184e-05	1508.06	6.90127e-07	1508.06	-1.44784e-05	1508.06	7.67651e-05	1508.06	-1.37663e-05	1508.06	-4.4032e-05	1508.06	-1.74525e-06	1508.06	0.000726985	1508.06	0.000275586	1508.06	2.34839e-07	1508.06	0.000129675	1508.06	0.000193827
1509.03	4.11167e-05	1509.03	-0.00199	1509.03	-0.00182	1509.03	-0.00062521	1509.03	4.82651e-05	1509.03	0.000986331	1509.03	0.000472206	1509.03	-2.25469e-07	1509.03	-6.04435e-05	1509.03	-9.32983e-05	1509.03	1.80382e-06	1509.03	-0.000101611	1509.03	-0.000152386	1509.03	-7.46052e-05	1509.03	0.000334803	1509.03	0.00012195	1509.03	-3.58094e-05	1509.03	2.7654e-05	1509.03	1.10238e-06
1509.99	2.10459e-05	1509.99	-0.00215	1509.99	-0.00174	1509.99	-0.000632892	1509.99	7.24704e-05	1509.99	0.00106	1509.99	0.000460867	1509.99	3.52152e-07	1509.99	-5.1622e-05	1509.99	-6.44453e-05	1509.99	5.11287e-06	1509.99	-8.36059e-05	1509.99	-9.4871e-05	1509.99	-6.24865e-05	1509.99	0.000339701	1509.99	0.000191924	1509.99	-1.14341e-05	1509.99	3.50965e-05	1509.99	-1.01951e-06
1510.95	1.34739e-05	1510.95	-0.00229	1510.95	-0.00165	1510.95	-0.000642502	1510.95	0.000101604	1510.95	0.00121	1510.95	0.000444335	1510.95	9.98892e-06	1510.95	-2.19775e-05	1510.95	-2.84794e-05	1510.95	1.96512e-05	1510.95	-4.56817e-05	1510.95	-4.19383e-05	1510.95	-3.31608e-05	1510.95	0.000425703	1510.95	0.000289139	1510.95	3.73544e-07	1510.95	5.22001e-05	1510.95	7.85252e-07
1511.92	1.44858e-05	1511.92	-0.00237	1511.92	-0.00162	1511.92	-0.000687954	1511.92	5.37678e-05	1511.92	0.00102	1511.92	0.000221776	1511.92	-1.18738e-06	1511.92	-7.45491e-05	1511.92	-7.01781e-05	1511.92	7.694e-08	1511.92	-8.98336e-05	1511.92	-0.000104746	1511.92	-7.82899e-05	1511.92	0.00030342	1511.92	0.000169563	1511.92	-4.37972e-06	1511.92	7.62796e-06	1511.92	-2.70082e-06
1512.88	1.95528e-05	1512.88	-0.00236	1512.88	-0.00168	1512.88	-0.000764107	1512.88	-2.5188e-08	1512.88	0.000524214	1512.88	6.61304e-06	1512.88	-0.000178802	1512.88	-0.000420196	1512.88	-0.000325109	1512.88	-0.000125551	1512.88	-0.000345675	1512.88	-0.000472241	1512.88	-0.000318763	1512.88	5.12813e-05	1512.88	2.34615e-06	1512.88	-0.00016172	1512.88	-6.35306e-05	1512.88	-0.000126587
1513.85	2.32721e-05	1513.85	-0.00223	1513.85	-0.00177	1513.85	-0.000799806	1513.85	-5.34824e-05	1513.85	0.000189468	1513.85	-8.06914e-05	1513.85	-0.00065175	1513.85	-0.00104	1513.85	-0.000735965	1513.85	-0.000494562	1513.85	-0.000768276	1513.85	-0.00108	1513.85	-0.000658121	1513.85	-1.02526e-05	1513.85	-8.70193e-05	1513.85	-0.000536265	1513.85	-0.000314165	1513.85	-0.000473424
1514.81	2.43841e-05	1514.81	-0.002	1514.81	-0.00185	1514.81	-0.000758255	1514.81	-8.07408e-05	1514.81	0.000104404	1514.81	-0.000165681	1514.81	-0.000851865	1514.81	-0.00125	1514.81	-0.000826364	1514.81	-0.000628654	1514.81	-0.000924413	1514.81	-0.00125	1514.81	-0.000656179	1514.81	-3.80808e-05	1514.81	-0.000144236	1514.81	-0.000625691	1514.81	-0.00038749	1514.81	-0.000674027
1515.78	2.76701e-05	1515.78	-0.00184	1515.78	-0.00201	1515.78	-0.000824467	1515.78	-8.81154e-05	1515.78	4.10093e-05	1515.78	-0.000217034	1515.78	-0.000900988	1515.78	-0.00127	1515.78	-0.000883038	1515.78	-0.000676409	1515.78	-0.00108	1515.78	-0.00124	1515.78	-0.000630544	1515.78	-5.27794e-05	1515.78	-0.000170789	1515.78	-0.000575513	1515.78	-0.000423533	1515.78	-0.000838977
1516.74	3.71431e-05	1516.74	-0.00193	1516.74	-0.00244	1516.74	-0.00124	1516.74	-0.000319582	1516.74	-7.61217e-05	1516.74	-0.000787549	1516.74	-0.00185	1516.74	-0.00233	1516.74	-0.00202	1516.74	-0.00161	1516.74	-0.00231	1516.74	-0.00222	1516.74	-0.00156	1516.74	-0.00041346	1516.74	-0.000739667	1516.74	-0.00125	1516.74	-0.00121	1516.74	-0.0019
1517.7	4.99498e-05	1517.7	-0.00225	1517.7	-0.003	1517.7	-0.00185	1517.7	-0.000907816	1517.7	-0.00075572	1517.7	-0.00229	1517.7	-0.00405	1517.7	-0.00475	1517.7	-0.00469	1517.7	-0.00389	1517.7	-0.00482	1517.7	-0.00445	1517.7	-0.00393	1517.7	-0.00163	1517.7	-0.00237	1517.7	-0.00301	1517.7	-0.00315	1517.7	-0.00412
1518.67	5.1171e-05	1518.67	-0.00269	1518.67	-0.00335	1518.67	-0.00209	1518.67	-0.00114	1518.67	-0.00106	1518.67	-0.00317	1518.67	-0.00534	1518.67	-0.0062	1518.67	-0.00648	1518.67	-0.00535	1518.67	-0.00623	1518.67	-0.00571	1518.67	-0.00562	1518.67	-0.00244	1518.67	-0.00341	1518.67	-0.00417	1518.67	-0.00427	1518.67	-0.00538
1519.63	2.81056e-05	1519.63	-0.00311	1519.63	-0.00326	1519.63	-0.00166	1519.63	-0.000531269	1519.63	-0.000282661	1519.63	-0.0019	1519.63	-0.00361	1519.63	-0.00447	1519.63	-0.00481	1519.63	-0.00375	1519.63	-0.0046	1519.63	-0.00401	1519.63	-0.00428	1519.63	-0.00147	1519.63	-0.0021	1519.63	-0.00299	1519.63	-0.00274	1519.63	-0.00378
1520.6	3.58004e-06	1520.6	-0.00335	1520.6	-0.00302	1520.6	-0.00121	1520.6	-0.000115112	1520.6	8.31501e-06	1520.6	-0.000581247	1520.6	-0.0015	1520.6	-0.00219	1520.6	-0.00231	1520.6	-0.00162	1520.6	-0.00258	1520.6	-0.00195	1520.6	-0.00232	1520.6	-0.000465993	1520.6	-0.000647397	1520.6	-0.00153	1520.6	-0.00105	1520.6	-0.00182
1521.56	-3.78733e-07	1521.56	-0.00339	1521.56	-0.00306	1521.56	-0.00132	1521.56	-0.000236858	1521.56	-2.03778e-07	1521.56	-0.000626774	1521.56	-0.00142	1521.56	-0.00212	1521.56	-0.00208	1521.56	-0.00153	1521.56	-0.00282	1521.56	-0.00206	1521.56	-0.00246	1521.56	-0.000588739	1521.56	-0.000613842	1521.56	-0.00179	1521.56	-0.00113	1521.56	-0.00185
1522.53	-3.34885e-07	1522.53	-0.00325	1522.53	-0.00318	1522.53	-0.00163	1522.53	-0.000683745	1522.53	-0.000213823	1522.53	-0.00135	1522.53	-0.00233	1522.53	-0.00316	1522.53	-0.00312	1522.53	-0.0025	1522.53	-0.00406	1522.53	-0.00328	1522.53	-0.00368	1522.53	-0.00121	1522.53	-0.00125	1522.53	-0.00285	1522.53	-0.0021	1522.53	-0.00284
1523.49	9.56439e-07	1523.49	-0.00306	1523.49	-0.0032	1523.49	-0.00175	1523.49	-0.000893189	1523.49	-0.000426294	1523.49	-0.00168	1523.49	-0.00269	1523.49	-0.00361	1523.49	-0.00371	1523.49	-0.00301	1523.49	-0.00432	1523.49	-0.00374	1523.49	-0.00412	1523.49	-0.0013	1523.49	-0.00156	1523.49	-0.00312	1523.49	-0.0025	1523.49	-0.00314
1524.45	6.07161e-06	1524.45	-0.00294	1524.45	-0.00319	1524.45	-0.0017	1524.45	-0.000764995	1524.45	-0.000330408	1524.45	-0.0014	1524.45	-0.00225	1524.45	-0.00323	1524.45	-0.00337	1524.45	-0.00272	1524.45	-0.00363	1524.45	-0.00314	1524.45	-0.0036	1524.45	-0.000854857	1524.45	-0.00132	1524.45	-0.00255	1524.45	-0.00209	1524.45	-0.00264
1525.42	1.15132e-05	1525.42	-0.00288	1525.42	-0.00317	1525.42	-0.00164	1525.42	-0.000601994	1525.42	-0.000179976	1525.42	-0.00102	1525.42	-0.00175	1525.42	-0.00275	1525.42	-0.00272	1525.42	-0.00227	1525.42	-0.00295	1525.42	-0.0024	1525.42	-0.00299	1525.42	-0.0004907	1525.42	-0.001	1525.42	-0.00196	1525.42	-0.00161	1525.42	-0.0021
1526.38	1.61216e-05	1526.38	-0.00285	1526.38	-0.00315	1526.38	-0.00168	1526.38	-0.00057754	1526.38	-0.000139587	1526.38	-0.000907427	1526.38	-0.00175	1526.38	-0.00271	1526.38	-0.00245	1526.38	-0.00224	1526.38	-0.00281	1526.38	-0.00222	1526.38	-0.00288	1526.38	-0.000451934	1526.38	-0.00094385	1526.38	-0.00186	1526.38	-0.00158	1526.38	-0.00203
1527.35	1.79756e-05	1527.35	-0.00283	1527.35	-0.00316	1527.35	-0.00185	1527.35	-0.000651048	1527.35	-0.000199136	1527.35	-0.00105	1527.35	-0.00221	1527.35	-0.0031	1527.35	-0.00269	1527.35	-0.00271	1527.35	-0.00316	1527.35	-0.00266	1527.35	-0.00326	1527.35	-0.000679426	1527.35	-0.00117	1527.35	-0.00227	1527.35	-0.00195	1527.35	-0.0024
1528.31	1.32525e-05	1528.31	-0.00286	1528.31	-0.00322	1528.31	-0.00214	1528.31	-0.000797682	1528.31	-0.000398121	1528.31	-0.0015	1528.31	-0.00305	1528.31	-0.00389	1528.31	-0.00349	1528.31	-0.00367	1528.31	-0.00399	1528.31	-0.00365	1528.31	-0.00407	1528.31	-0.00118	1528.31	-0.00174	1528.31	-0.00316	1528.31	-0.00264	1528.31	-0.00316
1529.27	5.3324e-06	1529.27	-0.00297	1529.27	-0.0033	1529.27	-0.00254	1529.27	-0.00109	1529.27	-0.000876046	1529.27	-0.00246	1529.27	-0.00442	1529.27	-0.00522	1529.27	-0.00504	1529.27	-0.00524	1529.27	-0.00551	1529.27	-0.00525	1529.27	-0.00547	1529.27	-0.00207	1529.27	-0.00284	1529.27	-0.00462	1529.27	-0.00371	1529.27	-0.00448
1530.24	1.14479e-06	1530.24	-0.00312	1530.24	-0.00332	1530.24	-0.00295	1530.24	-0.00153	1530.24	-0.00162	1530.24	-0.00388	1530.24	-0.00615	1530.24	-0.00689	1530.24	-0.00716	1530.24	-0.00713	1530.24	-0.00749	1530.24	-0.00712	1530.24	-0.00721	1530.24	-0.00327	1530.24	-0.00434	1530.24	-0.00641	1530.24	-0.00503	1530.24	-0.00624
1531.2	7.94478e-07	1531.2	-0.00321	1531.2	-0.00313	1531.2	-0.00304	1531.2	-0.0017	1531.2	-0.00193	1531.2	-0.00452	1531.2	-0.00682	1531.2	-0.00744	1531.2	-0.00831	1531.2	-0.00777	1531.2	-0.00836	1531.2	-0.00777	1531.2	-0.00779	1531.2	-0.00371	1531.2	-0.00498	1531.2	-0.00706	1531.2	-0.00544	1531.2	-0.0071
1532.17	3.11416e-06	1532.17	-0.00317	1532.17	-0.00283	1532.17	-0.0027	1532.17	-0.00133	1532.17	-0.00128	1532.17	-0.00336	1532.17	-0.00537	1532.17	-0.00596	1532.17	-0.00712	1532.17	-0.00618	1532.17	-0.00699	1532.17	-0.0063	1532.17	-0.00624	1532.17	-0.00269	1532.17	-0.00387	1532.17	-0.00566	1532.17	-0.00422	1532.17	-0.00606
1533.13	4.68037e-06	1533.13	-0.00309	1533.13	-0.00287	1533.13	-0.00252	1533.13	-0.00124	1533.13	-0.000886977	1533.13	-0.00245	1533.13	-0.00427	1533.13	-0.00501	1533.13	-0.00604	1533.13	-0.00508	1533.13	-0.00606	1533.13	-0.00539	1533.13	-0.00523	1533.13	-0.00206	1533.13	-0.00306	1533.13	-0.00474	1533.13	-0.00354	1533.13	-0.0054
1534.1	1.67552e-06	1534.1	-0.00302	1534.1	-0.00326	1534.1	-0.00277	1534.1	-0.00189	1534.1	-0.00144	1534.1	-0.00324	1534.1	-0.00538	1534.1	-0.00641	1534.1	-0.00715	1534.1	-0.00631	1534.1	-0.00758	1534.1	-0.00689	1534.1	-0.00663	1534.1	-0.00303	1534.1	-0.00397	1534.1	-0.00608	1534.1	-0.00482	1534.1	-0.00693
1535.06	-4.12914e-08	1535.06	-0.00296	1535.06	-0.00377	1535.06	-0.00327	1535.06	-0.00313	1535.06	-0.0029	1535.06	-0.00551	1535.06	-0.00832	1535.06	-0.00965	1535.06	-0.01008	1535.06	-0.00933	1535.06	-0.01089	1535.06	-0.01022	1535.06	-0.00991	1535.06	-0.00549	1535.06	-0.00628	1535.06	-0.00922	1535.06	-0.00765	1535.06	-0.01019
1536.02	-3.33878e-06	1536.02	-0.00297	1536.02	-0.00438	1536.02	-0.00406	1536.02	-0.00502	1536.02	-0.00537	1536.02	-0.00898	1536.02	-0.0127	1536.02	-0.01428	1536.02	-0.01451	1536.02	-0.01373	1536.02	-0.01548	1536.02	-0.01497	1536.02	-0.0146	1536.02	-0.00935	1536.02	-0.00987	1536.02	-0.01392	1536.02	-0.01171	1536.02	-0.01488
1536.99	-7.5074e-06	1536.99	-0.00296	1536.99	-0.00495	1536.99	-0.00481	1536.99	-0.00683	1536.99	-0.00791	1536.99	-0.01197	1536.99	-0.01647	1536.99	-0.01826	1536.99	-0.01843	1536.99	-0.01768	1536.99	-0.01932	1536.99	-0.01932	1536.99	-0.01863	1536.99	-0.01311	1536.99	-0.0134	1536.99	-0.01836	1536.99	-0.01525	1536.99	-0.01912
1537.95	-2.41653e-06	1537.95	-0.00275	1537.95	-0.00488	1537.95	-0.0044	1537.95	-0.00616	1537.95	-0.00733	1537.95	-0.01049	1537.95	-0.01478	1537.95	-0.01654	1537.95	-0.01674	1537.95	-0.01631	1537.95	-0.01735	1537.95	-0.01819	1537.95	-0.01668	1537.95	-0.01234	1537.95	-0.01287	1537.95	-0.01724	1537.95	-0.01391	1537.95	-0.01761
1538.92	5.55215e-07	1538.92	-0.00242	1538.92	-0.00403	1538.92	-0.00284	1538.92	-0.00292	1538.92	-0.00321	1538.92	-0.00483	1538.92	-0.00739	1538.92	-0.00877	1538.92	-0.00892	1538.92	-0.00896	1538.92	-0.00922	1538.92	-0.01025	1538.92	-0.00819	1538.92	-0.00611	1538.92	-0.00735	1538.92	-0.00907	1538.92	-0.00738	1538.92	-0.00934
1539.88	3.28773e-07	1539.88	-0.00239	1539.88	-0.00343	1539.88	-0.00215	1539.88	-0.00148	1539.88	-0.00123	1539.88	-0.00244	1539.88	-0.00361	1539.88	-0.00469	1539.88	-0.00484	1539.88	-0.0051	1539.88	-0.00497	1539.88	-0.00522	1539.88	-0.0036	1539.88	-0.00251	1539.88	-0.00429	1539.88	-0.00399	1539.88	-0.00399	1539.88	-0.00458
1540.85	-1.00748e-06	1540.85	-0.00256	1540.85	-0.00326	1540.85	-0.00234	1540.85	-0.00177	1540.85	-0.00131	1540.85	-0.00324	1540.85	-0.00406	1540.85	-0.0051	1540.85	-0.00552	1540.85	-0.00584	1540.85	-0.0055	1540.85	-0.00498	1540.85	-0.00386	1540.85	-0.00231	1540.85	-0.00461	1540.85	-0.00369	1540.85	-0.00433	1540.85	-0.0047
1541.81	-1.41286e-06	1541.81	-0.00259	1541.81	-0.00301	1541.81	-0.00233	1541.81	-0.00188	1541.81	-0.0012	1541.81	-0.0036	1541.81	-0.00446	1541.81	-0.00528	1541.81	-0.00606	1541.81	-0.00634	1541.81	-0.00588	1541.81	-0.00518	1541.81	-0.00446	1541.81	-0.00221	1541.81	-0.00444	1541.81	-0.00388	1541.81	-0.00434	1541.81	-0.00503
1542.77	-1.58879e-07	1542.77	-0.00251	1542.77	-0.00275	1542.77	-0.00198	1542.77	-0.00141	1542.77	-0.000596165	1542.77	-0.0026	1542.77	-0.00361	1542.77	-0.00419	1542.77	-0.00497	1542.77	-0.00514	1542.77	-0.00477	1542.77	-0.00452	1542.77	-0.00393	1542.77	-0.00153	1542.77	-0.00316	1542.77	-0.00326	1542.77	-0.00326	1542.77	-0.00417
1543.74	-4.55393e-08	1543.74	-0.00247	1543.74	-0.00268	1543.74	-0.00168	1543.74	-0.000928183	1543.74	-0.000221403	1543.74	-0.00157	1543.74	-0.00264	1543.74	-0.00319	1543.74	-0.00369	1543.74	-0.00371	1543.74	-0.00364	1543.74	-0.00381	1543.74	-0.00322	1543.74	-0.001	1543.74	-0.00207	1543.74	-0.00261	1543.74	-0.00238	1543.74	-0.00323
1544.7	-9.5528e-07	1544.7	-0.00248	1544.7	-0.00282	1544.7	-0.00161	1544.7	-0.000744188	1544.7	-0.000179127	1544.7	-0.00125	1544.7	-0.00239	1544.7	-0.00306	1544.7	-0.00328	1544.7	-0.00313	1544.7	-0.00345	1544.7	-0.00373	1544.7	-0.0032	1544.7	-0.00093992	1544.7	-0.00175	1544.7	-0.00257	1544.7	-0.00227	1544.7	-0.00303
1545.67	-3.09305e-06	1545.67	-0.00247	1545.67	-0.00301	1545.67	-0.00168	1545.67	-0.000723893	1545.67	-0.000293517	1545.67	-0.0014	1545.67	-0.0027	1545.67	-0.00343	1545.67	-0.00354	1545.67	-0.00318	1545.67	-0.00386	1545.67	-0.00405	1545.67	-0.0036	1545.67	-0.00114	1545.67	-0.00185	1545.67	-0.0029	1545.67	-0.00251	1545.67	-0.00329
1546.63	-3.23331e-06	1546.63	-0.00243	1546.63	-0.00309	1546.63	-0.00172	1546.63	-0.000674795	1546.63	-0.000375287	1546.63	-0.00153	1546.63	-0.003	1546.63	-0.00366	1546.63	-0.00378	1546.63	-0.00323	1546.63	-0.0041	1546.63	-0.00417	1546.63	-0.00378	1546.63	-0.00124	1546.63	-0.00179	1546.63	-0.00305	1546.63	-0.00248	1546.63	-0.00334
1547.6	-1.17257e-06	1547.6	-0.00238	1547.6	-0.00303	1547.6	-0.00165	1547.6	-0.000513783	1547.6	-0.000272122	1547.6	-0.0013	1547.6	-0.00285	1547.6	-0.0034	1547.6	-0.00355	1547.6	-0.00288	1547.6	-0.0037	1547.6	-0.00376	1547.6	-0.00336	1547.6	-0.00103	1547.6	-0.00134	1547.6	-0.00275	1547.6	-0.00194	1547.6	-0.00289
1548.56	-1.01623e-08	1548.56	-0.0024	1548.56	-0.00291	1548.56	-0.00156	1548.56	-0.000366094	1548.56	-0.000126692	1548.56	-0.00093899	1548.56	-0.00246	1548.56	-0.00301	1548.56	-0.00314	1548.56	-0.00244	1548.56	-0.00314	1548.56	-0.00325	1548.56	-0.00281	1548.56	-0.000733295	1548.56	-0.000847426	1548.56	-0.00237	1548.56	-0.0014	1548.56	-0.00237
1549.52	2.50756e-07	1549.52	-0.00253	1549.52	-0.00292	1549.52	-0.00164	1549.52	-0.000453803	1549.52	-0.000149891	1549.52	-0.000994498	1549.52	-0.00267	1549.52	-0.0034	1549.52	-0.00347	1549.52	-0.00274	1549.52	-0.00347	1549.52	-0.00361	1549.52	-0.00308	1549.52	-0.00083039	1549.52	-0.000896501	1549.52	-0.00267	1549.52	-0.00157	1549.52	-0.00263
1550.49	2.05488e-07	1550.49	-0.00269	1550.49	-0.00302	1550.49	-0.00189	1550.49	-0.000824601	1550.49	-0.000410149	1550.49	-0.00155	1550.49	-0.00363	1550.49	-0.0046	1550.49	-0.00465	1550.49	-0.00391	1550.49	-0.00481	1550.49	-0.00485	1550.49	-0.00422	1550.49	-0.0014	1550.49	-0.00159	1550.49	-0.00366	1550.49	-0.00255	1550.49	-0.00372
1551.45	4.66232e-09	1551.45	-0.00278	1551.45	-0.00306	1551.45	-0.00203	1551.45	-0.00116	1551.45	-0.000699665	1551.45	-0.00197	1551.45	-0.00441	1551.45	-0.00539	1551.45	-0.00551	1551.45	-0.00496	1551.45	-0.00589	1551.45	-0.00565	1551.45	-0.00514	1551.45	-0.00189	1551.45	-0.00235	1551.45	-0.00428	1551.45	-0.00347	1551.45	-0.00458
1552.42	3.93875e-09	1552.42	-0.00273	1552.42	-0.00297	1552.42	-0.002	1552.42	-0.0012	1552.42	-0.000749859	1552.42	-0.00187	1552.42	-0.00448	1552.42	-0.00521	1552.42	-0.00543	1552.42	-0.00528	1552.42	-0.00595	1552.42	-0.0054	1552.42	-0.00528	1552.42	-0.00192	1552.42	-0.00265	1552.42	-0.00408	1552.42	-0.00369	1552.42	-0.00464
1553.38	1.28305e-06	1553.38	-0.00264	1553.38	-0.00297	1553.38	-0.00213	1553.38	-0.00135	1553.38	-0.00101	1553.38	-0.00214	1553.38	-0.00509	1553.38	-0.00558	1553.38	-0.00584	1553.38	-0.00616	1553.38	-0.00647	1553.38	-0.0057	1553.38	-0.00606	1553.38	-0.00233	1553.38	-0.00338	1553.38	-0.00444	1553.38	-0.00435	1553.38	-0.00533
1554.34	1.08063e-05	1554.34	-0.00267	1554.34	-0.0033	1554.34	-0.00291	1554.34	-0.00245	1554.34	-0.00265	1554.34	-0.00459	1554.34	-0.00853	1554.34	-0.0089	1554.34	-0.00918	1554.34	-0.00999	1554.34	-0.01003	1554.34	-0.00919	1554.34	-0.00994	1554.34	-0.00483	1554.34	-0.00653	1554.34	-0.00759	1554.34	-0.00772	1554.34	-0.00914
1555.31	3.41994e-05	1555.31	-0.00284	1555.31	-0.00391	1555.31	-0.00462	1555.31	-0.00518	1555.31	-0.00725	1555.31	-0.01106	1555.31	-0.01621	1555.31	-0.01669	1555.31	-0.017	1555.31	-0.01802	1555.31	-0.01815	1555.31	-0.01769	1555.31	-0.0183	1555.31	-0.01105	1555.31	-0.01368	1555.31	-0.01508	1555.31	-0.01543	1555.31	-0.01784
1556.27	6.60662e-05	1556.27	-0.00299	1556.27	-0.00428	1556.27	-0.00632	1556.27	-0.00754	1556.27	-0.01227	1556.27	-0.01761	1556.27	-0.02297	1556.27	-0.02387	1556.27	-0.02444	1556.27	-0.02476	1556.27	-0.02532	1556.27	-0.0262	1556.27	-0.02553	1556.27	-0.01701	1556.27	-0.02014	1556.27	-0.02209	1556.27	-0.0227	1556.27	-0.02632
1557.24	7.56639e-05	1557.24	-0.00287	1557.24	-0.0036	1557.24	-0.00531	1557.24	-0.00401	1557.24	-0.00762	1557.24	-0.01104	1557.24	-0.01459	1557.24	-0.016	1557.24	-0.017	1557.24	-0.01601	1557.24	-0.01641	1557.24	-0.01893	1557.24	-0.01679	1557.24	-0.01044	1557.24	-0.01253	1557.24	-0.01451	1557.24	-0.01529	1557.24	-0.01882
1558.2	1.70825e-05	1558.2	-0.00301	1558.2	-0.0033	1558.2	-0.00356	1558.2	-0.00064068	1558.2	-0.00106	1558.2	-0.00176	1558.2	-0.0031	1558.2	-0.0044	1558.2	-0.00514	1558.2	-0.00413	1558.2	-0.0039	1558.2	-0.00601	1558.2	-0.00436	1558.2	-0.00173	1558.2	-0.00241	1558.2	-0.00345	1558.2	-0.00387	1558.2	-0.00565
1559.17	-5.60331e-06	1559.17	-0.00365	1559.17	-0.00447	1559.17	-0.00431	1559.17	-0.00144	1559.17	-0.00128	1559.17	-0.0021	1559.17	-0.00349	1559.17	-0.00542	1559.17	-0.00579	1559.17	-0.00496	1559.17	-0.00456	1559.17	-0.00631	1559.17	-0.00507	1559.17	-0.00225	1559.17	-0.00304	1559.17	-0.00419	1559.17	-0.00419	1559.17	-0.00563
1560.13	-2.15222e-05	1560.13	-0.0037	1560.13	-0.00469	1560.13	-0.00406	1560.13	-0.00182	1560.13	-0.00149	1560.13	-0.00289	1560.13	-0.00454	1560.13	-0.00677	1560.13	-0.00666	1560.13	-0.0061	1560.13	-0.00608	1560.13	-0.00705	1560.13	-0.00645	1560.13	-0.00297	1560.13	-0.00401	1560.13	-0.0054	1560.13	-0.0049	1560.13	-0.00617
1561.09	-1.27132e-05	1561.09	-0.00336	1561.09	-0.00405	1561.09	-0.00292	1561.09	-0.000933989	1561.09	-0.00065625	1561.09	-0.00194	1561.09	-0.00345	1561.09	-0.00518	1561.09	-0.00491	1561.09	-0.00445	1561.09	-0.0049	1561.09	-0.00519	1561.09	-0.00511	1561.09	-0.00184	1561.09	-0.0027	1561.09	-0.00411	1561.09	-0.00348	1561.09	-0.00443
1562.06	-3.32435e-06	1562.06	-0.00311	1562.06	-0.00352	1562.06	-0.00222	1562.06	-0.000443396	1562.06	-0.000274526	1562.06	-0.00138	1562.06	-0.00287	1562.06	-0.00413	1562.06	-0.0039	1562.06	-0.00339	1562.06	-0.00411	1562.06	-0.00405	1562.06	-0.00419	1562.06	-0.00116	1562.06	-0.00184	1562.06	-0.00329	1562.06	-0.00267	1562.06	-0.00347
1563.02	-3.16999e-07	1563.02	-0.00298	1563.02	-0.00316	1563.02	-0.00187	1563.02	-0.00022199	1563.02	-0.000107534	1563.02	-0.00104	1563.02	-0.00259	1563.02	-0.00341	1563.02	-0.00334	1563.02	-0.0028	1563.02	-0.00363	1563.02	-0.0033	1563.02	-0.00352	1563.02	-0.00075985	1563.02	-0.00132	1563.02	-0.00271	1563.02	-0.00216	1563.02	-0.00291
1563.99	2.87073e-10	1563.99	-0.0029	1563.99	-0.00299	1563.99	-0.00184	1563.99	-0.00017533	1563.99	-6.97072e-05	1563.99	-0.000958777	1563.99	-0.00272	1563.99	-0.00315	1563.99	-0.00328	1563.99	-0.00277	1563.99	-0.00364	1563.99	-0.00305	1563.99	-0.0033	1563.99	-0.000632286	1563.99	-0.0012	1563.99	-0.00245	1563.99	-0.00201	1563.99	-0.00279
1564.95	-3.89054e-10	1564.95	-0.00284	1564.95	-0.00309	1564.95	-0.00215	1564.95	-0.000354304	1564.95	-0.000223419	1564.95	-0.00146	1564.95	-0.00381	1564.95	-0.00395	1564.95	-0.00423	1564.95	-0.00381	1564.95	-0.00473	1564.95	-0.00387	1564.95	-0.00419	1564.95	-0.00102	1564.95	-0.00182	1564.95	-0.00301	1564.95	-0.00267	1564.95	-0.00362
1565.91	-1.59215e-07	1565.91	-0.00281	1565.91	-0.00339	1565.91	-0.00262	1565.91	-0.000800429	1565.91	-0.00069185	1565.91	-0.00251	1565.91	-0.0057	1565.91	-0.00563	1565.91	-0.00592	1565.91	-0.00572	1565.91	-0.00667	1565.91	-0.00563	1565.91	-0.00602	1565.91	-0.00194	1565.91	-0.00311	1565.91	-0.0042	1565.91	-0.00401	1565.91	-0.00524
1566.88	-3.28096e-07	1566.88	-0.00285	1566.88	-0.00362	1566.88	-0.00282	1566.88	-0.00114	1566.88	-0.001	1566.88	-0.00309	1566.88	-0.00676	1566.88	-0.00673	1566.88	-0.00678	1566.88	-0.00678	1566.88	-0.0077	1566.88	-0.00679	1566.88	-0.00718	1566.88	-0.00252	1566.88	-0.00388	1566.88	-0.00476	1566.88	-0.00474	1566.88	-0.00622
1567.84	1.70711e-10	1567.84	-0.00294	1567.84	-0.00348	1567.84	-0.00245	1567.84	-0.000876501	1567.84	-0.000532319	1567.84	-0.00214	1567.84	-0.00535	1567.84	-0.0056	1567.84	-0.00536	1567.84	-0.00534	1567.84	-0.00614	1567.84	-0.00565	1567.84	-0.006	1567.84	-0.00176	1567.84	-0.00287	1567.84	-0.00363	1567.84	-0.00367	1567.84	-0.00509
1568.81	8.7662e-07	1568.81	-0.00308	1568.81	-0.00313	1568.81	-0.00193	1568.81	-0.000480572	1568.81	-8.01093e-05	1568.81	-0.000974476	1568.81	-0.00328	1568.81	-0.00374	1568.81	-0.00344	1568.81	-0.00322	1568.81	-0.00388	1568.81	-0.00376	1568.81	-0.00409	1568.81	-0.000800095	1568.81	-0.0015	1568.81	-0.00231	1568.81	-0.00227	1568.81	-0.0034
1569.77	1.262e-06	1569.77	-0.0032	1569.77	-0.003	1569.77	-0.00179	1569.77	-0.000506432	1569.77	-5.22679e-05	1569.77	-0.000881534	1569.77	-0.00295	1569.77	-0.00349	1569.77	-0.00328	1569.77	-0.00285	1569.77	-0.00355	1569.77	-0.00362	1569.77	-0.00397	1569.77	-0.000790358	1569.77	-0.00137	1569.77	-0.00248	1569.77	-0.00228	1569.77	-0.00333
1570.74	3.34457e-07	1570.74	-0.00315	1570.74	-0.00305	1570.74	-0.00188	1570.74	-0.000836161	1570.74	-0.000256364	1570.74	-0.00158	1570.74	-0.00404	1570.74	-0.00462	1570.74	-0.00457	1570.74	-0.00385	1570.74	-0.00489	1570.74	-0.00498	1570.74	-0.00534	1570.74	-0.00149	1570.74	-0.00217	1570.74	-0.00377	1570.74	-0.00335	1570.74	-0.00456
1571.7	-5.3094e-08	1571.7	-0.00295	1571.7	-0.00318	1571.7	-0.00208	1571.7	-0.00133	1571.7	-0.000742454	1571.7	-0.00272	1571.7	-0.00581	1571.7	-0.00645	1571.7	-0.00657	1571.7	-0.00543	1571.7	-0.00707	1571.7	-0.00705	1571.7	-0.00737	1571.7	-0.00256	1571.7	-0.00348	1571.7	-0.0055	1571.7	-0.00482	1571.7	-0.00636
1572.66	-1.42248e-06	1572.66	-0.00271	1572.66	-0.0033	1572.66	-0.00234	1572.66	-0.00187	1572.66	-0.00136	1572.66	-0.00385	1572.66	-0.00757	1572.66	-0.00838	1572.66	-0.00861	1572.66	-0.00703	1572.66	-0.00931	1572.66	-0.00901	1572.66	-0.00928	1572.66	-0.00358	1572.66	-0.00489	1572.66	-0.00712	1572.66	-0.00617	1572.66	-0.00811
1573.63	-4.41321e-06	1573.63	-0.00249	1573.63	-0.00318	1573.63	-0.00236	1573.63	-0.0018	1573.63	-0.00128	1573.63	-0.00362	1573.63	-0.00734	1573.63	-0.00833	1573.63	-0.00851	1573.63	-0.00696	1573.63	-0.00927	1573.63	-0.00871	1573.63	-0.00881	1573.63	-0.00327	1573.63	-0.00486	1573.63	-0.00682	1573.63	-0.00574	1573.63	-0.0078
1574.59	-6.26694e-06	1574.59	-0.00239	1574.59	-0.00277	1574.59	-0.00189	1574.59	-0.000815378	1574.59	-0.000267651	1574.59	-0.00158	1574.59	-0.00412	1574.59	-0.00504	1574.59	-0.00509	1574.59	-0.00424	1574.59	-0.00571	1574.59	-0.00515	1574.59	-0.00498	1574.59	-0.0013	1574.59	-0.00256	1574.59	-0.00376	1574.59	-0.00289	1574.59	-0.00442
1575.56	-5.17546e-06	1575.56	-0.00256	1575.56	-0.00253	1575.56	-0.00147	1575.56	-0.000189953	1575.56	3.11052e-05	1575.56	-0.000309365	1575.56	-0.00151	1575.56	-0.00219	1575.56	-0.00213	1575.56	-0.00193	1575.56	-0.00259	1575.56	-0.00221	1575.56	-0.00194	1575.56	-0.000164915	1575.56	-0.000745685	1575.56	-0.00137	1575.56	-0.000825894	1575.56	-0.00167
1576.52	-2.14999e-06	1576.52	-0.00286	1576.52	-0.00268	1576.52	-0.00151	1576.52	-0.000153294	1576.52	7.07888e-05	1576.52	-0.000239608	1576.52	-0.00115	1576.52	-0.0018	1576.52	-0.0017	1576.52	-0.00165	1576.52	-0.00215	1576.52	-0.0018	1576.52	-0.00152	1576.52	-8.33565e-05	1576.52	-0.000498516	1576.52	-0.00108	1576.52	-0.000542236	1576.52	-0.00128
1577.49	-5.17819e-08	1577.49	-0.00294	1577.49	-0.00288	1577.49	-0.00163	1577.49	-0.000261839	1577.49	1.46506e-06	1577.49	-0.000549424	1577.49	-0.0017	1577.49	-0.0025	1577.49	-0.00235	1577.49	-0.00216	1577.49	-0.00278	1577.49	-0.00244	1577.49	-0.00216	1577.49	-0.000249378	1577.49	-0.00078634	1577.49	-0.00159	1577.49	-0.000852861	1577.49	-0.00182
1578.45	4.72071e-07	1578.45	-0.0028	1578.45	-0.00292	1578.45	-0.0016	1578.45	-0.000274032	1578.45	-5.05536e-06	1578.45	-0.000738983	1578.45	-0.00214	1578.45	-0.00302	1578.45	-0.00283	1578.45	-0.00236	1578.45	-0.00306	1578.45	-0.00292	1578.45	-0.00262	1578.45	-0.000371824	1578.45	-0.000972014	1578.45	-0.00189	1578.45	-0.00109	1578.45	-0.00221
1579.41	4.25181e-07	1579.41	-0.00264	1579.41	-0.00287	1579.41	-0.00148	1579.41	-0.000172376	1579.41	2.76608e-07	1579.41	-0.000578198	1579.41	-0.00205	1579.41	-0.00292	1579.41	-0.00271	1579.41	-0.00201	1579.41	-0.00268	1579.41	-0.00287	1579.41	-0.00252	1579.41	-0.000296054	1579.41	-0.000840989	1579.41	-0.00168	1579.41	-0.00103	1579.41	-0.00209
1580.38	-3.33577e-08	1580.38	-0.00259	1580.38	-0.00281	1580.38	-0.00137	1580.38	-7.57807e-05	1580.38	3.53048e-05	1580.38	-0.000308212	1580.38	-0.00173	1580.38	-0.00251	1580.38	-0.00235	1580.38	-0.00154	1580.38	-0.00209	1580.38	-0.00262	1580.38	-0.00219	1580.38	-0.000167551	1580.38	-0.000612128	1580.38	-0.00131	1580.38	-0.000870001	1580.38	-0.00178
1581.34	-1.41646e-06	1581.34	-0.00265	1581.34	-0.00278	1581.34	-0.00134	1581.34	-3.89843e-05	1581.34	8.38937e-05	1581.34	-0.000171848	1581.34	-0.00158	1581.34	-0.00228	1581.34	-0.00219	1581.34	-0.00137	1581.34	-0.0018	1581.34	-0.00256	1581.34	-0.00205	1581.34	-0.000120323	1581.34	-0.000528136	1581.34	-0.00116	1581.34	-0.000861415	1581.34	-0.00168
1582.31	-3.26058e-06	1582.31	-0.00275	1582.31	-0.00275	1582.31	-0.00133	1582.31	-2.89168e-05	1582.31	9.68461e-05	1582.31	-0.000145221	1582.31	-0.00159	1582.31	-0.00221	1582.31	-0.00222	1582.31	-0.00146	1582.31	-0.00177	1582.31	-0.00264	1582.31	-0.00206	1582.31	-0.000122426	1582.31	-0.000565138	1582.31	-0.00118	1582.31	-0.000957373	1582.31	-0.00174
1583.27	-3.10845e-06	1583.27	-0.00278	1583.27	-0.00265	1583.27	-0.00125	1583.27	-1.49297e-05	1583.27	0.000115467	1583.27	-0.000142199	1583.27	-0.00148	1583.27	-0.00204	1583.27	-0.00214	1583.27	-0.00152	1583.27	-0.00172	1583.27	-0.00253	1583.27	-0.00195	1583.27	-9.6754e-05	1583.27	-0.000570335	1583.27	-0.00114	1583.27	-0.000957967	1583.27	-0.00171
1584.24	-1.18756e-06	1584.24	-0.00272	1584.24	-0.00254	1584.24	-0.00115	1584.24	-2.54985e-06	1584.24	0.000142811	1584.24	-0.000134725	1584.24	-0.00123	1584.24	-0.00178	1584.24	-0.00196	1584.24	-0.00144	1584.24	-0.00164	1584.24	-0.00221	1584.24	-0.00177	1584.24	-4.76273e-05	1584.24	-0.000509524	1584.24	-0.00099955	1584.24	-0.000853457	1584.24	-0.00158
1585.2	-9.28161e-09	1585.2	-0.00263	1585.2	-0.00248	1585.2	-0.00113	1585.2	1.5556e-08	1585.2	0.000135313	1585.2	-0.000132253	1585.2	-0.00103	1585.2	-0.00162	1585.2	-0.00184	1585.2	-0.00134	1585.2	-0.00165	1585.2	-0.00191	1585.2	-0.00171	1585.2	-2.13214e-05	1585.2	-0.000451072	1585.2	-0.000895127	1585.2	-0.000764259	1585.2	-0.00147
1586.16	5.63102e-07	1586.16	-0.00256	1586.16	-0.00248	1586.16	-0.00117	1586.16	3.03739e-06	1586.16	0.000118984	1586.16	-0.000106496	1586.16	-0.00093508	1586.16	-0.00151	1586.16	-0.00174	1586.16	-0.00122	1586.16	-0.00174	1586.16	-0.00165	1586.16	-0.00169	1586.16	-1.00043e-05	1586.16	-0.000367861	1586.16	-0.000811849	1586.16	-0.000657041	1586.16	-0.00132
1587.13	1.18323e-06	1587.13	-0.0025	1587.13	-0.00246	1587.13	-0.00117	1587.13	2.08661e-05	1587.13	0.000164475	1587.13	-4.09585e-05	1587.13	-0.00081347	1587.13	-0.00126	1587.13	-0.00147	1587.13	-0.000982196	1587.13	-0.00169	1587.13	-0.00134	1587.13	-0.00148	1587.13	-2.98866e-07	1587.13	-0.000211131	1587.13	-0.000644285	1587.13	-0.000451086	1587.13	-0.00101
1588.09	6.70014e-07	1588.09	-0.00243	1588.09	-0.00237	1588.09	-0.00107	1588.09	6.07554e-05	1588.09	0.000296741	1588.09	-2.23393e-06	1588.09	-0.000658989	1588.09	-0.000951698	1588.09	-0.00113	1588.09	-0.000718414	1588.09	-0.00144	1588.09	-0.00105	1588.09	-0.00114	1588.09	9.73367e-06	1588.09	-7.23168e-05	1588.09	-0.000451162	1588.09	-0.000248686	1588.09	-0.000676265
1589.06	5.53433e-09	1589.06	-0.00236	1589.06	-0.00226	1589.06	-0.000925041	1589.06	8.90002e-05	1589.06	0.000431793	1589.06	3.83301e-07	1589.06	-0.000567081	1589.06	-0.000774436	1589.06	-0.000944475	1589.06	-0.000598506	1589.06	-0.00116	1589.06	-0.000906701	1589.06	-0.000913106	1589.06	2.9577e-05	1589.06	-2.08622e-05	1589.06	-0.000357587	1589.06	-0.000163527	1589.06	-0.000513273
1590.02	-6.98816e-07	1590.02	-0.00229	1590.02	-0.00222	1590.02	-0.000818887	1590.02	9.60344e-05	1590.02	0.000493253	1590.02	-2.19746e-07	1590.02	-0.000536873	1590.02	-0.000737727	1590.02	-0.000937664	1590.02	-0.000623628	1590.02	-0.000903619	1590.02	-0.000884884	1590.02	-0.000845374	1590.02	3.4394e-05	1590.02	-1.11763e-05	1590.02	-0.000349177	1590.02	-0.00015915	1590.02	-0.000499549
1590.98	-2.33435e-06	1590.98	-0.00223	1590.98	-0.00222	1590.98	-0.00077348	1590.98	0.000121609	1590.98	0.00056617	1590.98	-1.76823e-06	1590.98	-0.000470579	1590.98	-0.000687055	1590.98	-0.000925022	1590.98	-0.000643768	1590.98	-0.000668598	1590.98	-0.000837046	1590.98	-0.000799298	1590.98	4.14069e-05	1590.98	-4.39663e-06	1590.98	-0.000317405	1590.98	-0.000140325	1590.98	-0.000495333
1591.95	-3.24027e-06	1591.95	-0.00219	1591.95	-0.00224	1591.95	-0.000786431	1591.95	0.000177661	1591.95	0.000737106	1591.95	6.03352e-08	1591.95	-0.000340125	1591.95	-0.000551579	1591.95	-0.000787927	1591.95	-0.000557836	1591.95	-0.000513069	1591.95	-0.000732412	1591.95	-0.000697437	1591.95	6.71743e-05	1591.95	2.56619e-07	1591.95	-0.000223288	1591.95	-7.47577e-05	1591.95	-0.000425831
1592.91	-3.30048e-06	1592.91	-0.00224	1592.91	-0.00223	1592.91	-0.000843431	1592.91	0.000215598	1592.91	0.000965959	1592.91	1.02548e-05	1592.91	-0.000219794	1592.91	-0.000415996	1592.91	-0.00059568	1592.91	-0.000435091	1592.91	-0.000498892	1592.91	-0.000656975	1592.91	-0.000602461	1592.91	0.000106567	1592.91	8.27552e-06	1592.91	-0.000135328	1592.91	-2.35513e-05	1592.91	-0.000337313
1593.88	-3.35909e-06	1593.88	-0.00242	1593.88	-0.0022	1593.88	-0.000901099	1593.88	0.000204107	1593.88	0.00116	1593.88	3.68839e-05	1593.88	-0.000152773	1593.88	-0.00034155	1593.88	-0.000439805	1593.88	-0.000354539	1593.88	-0.000584752	1593.88	-0.000633994	1593.88	-0.000564259	1593.88	0.000160979	1593.88	1.44091e-05	1593.88	-8.99677e-05	1593.88	-7.04403e-06	1593.88	-0.000265048
1594.84	-3.19022e-06	1594.84	-0.00268	1594.84	-0.00223	1594.84	-0.00092039	1594.84	0.000180224	1594.84	0.00129	1594.84	7.29579e-05	1594.84	-0.000137651	1594.84	-0.000325622	1594.84	-0.000351109	1594.84	-0.000321471	1594.84	-0.000663258	1594.84	-0.000627259	1594.84	-0.000574059	1594.84	0.000249107	1594.84	1.35587e-05	1594.84	-7.79235e-05	1594.84	-5.66993e-06	1594.84	-0.000211352
1595.81	-2.13817e-06	1595.81	-0.00291	1595.81	-0.00235	1595.81	-0.000930113	1595.81	0.000157588	1595.81	0.0013	1595.81	9.47265e-05	1595.81	-0.000193253	1595.81	-0.000392197	1595.81	-0.000360243	1595.81	-0.000344242	1595.81	-0.000730638	1595.81	-0.000668145	1595.81	-0.000650401	1595.81	0.000322036	1595.81	4.93885e-06	1595.81	-0.000106549	1595.81	-1.65719e-05	1595.81	-0.000212035
1596.77	-9.97867e-07	1596.77	-0.00302	1596.77	-0.00255	1596.77	-0.000987416	1596.77	0.000114047	1596.77	0.00112	1596.77	6.99124e-05	1596.77	-0.00036732	1596.77	-0.000596165	1596.77	-0.000501965	1596.77	-0.000455272	1596.77	-0.000891624	1596.77	-0.000826839	1596.77	-0.000836283	1596.77	0.000272262	1596.77	-2.16606e-06	1596.77	-0.000207656	1596.77	-6.1289e-05	1596.77	-0.000319185
1597.73	-6.7274e-07	1597.73	-0.00302	1597.73	-0.00275	1597.73	-0.00108	1597.73	6.19799e-05	1597.73	0.000858803	1597.73	2.61892e-05	1597.73	-0.00065053	1597.73	-0.000915739	1597.73	-0.000751005	1597.73	-0.000651227	1597.73	-0.00116	1597.73	-0.00108	1597.73	-0.0011	1597.73	0.000139064	1597.73	-3.86927e-05	1597.73	-0.000371894	1597.73	-0.000150417	1597.73	-0.000532481
1598.7	-1.1068e-06	1598.7	-0.00297	1598.7	-0.00286	1598.7	-0.00115	1598.7	3.02637e-05	1598.7	0.000663488	1598.7	4.15084e-06	1598.7	-0.000932908	1598.7	-0.00121	1598.7	-0.00101	1598.7	-0.000877679	1598.7	-0.0014	1598.7	-0.00133	1598.7	-0.00135	1598.7	4.45698e-05	1598.7	-9.5489e-05	1598.7	-0.000509443	1598.7	-0.000243134	1598.7	-0.000747511
1599.66	-1.84855e-06	1599.66	-0.00296	1599.66	-0.0029	1599.66	-0.00117	1599.66	1.42273e-05	1599.66	0.000523444	1599.66	-3.17568e-07	1599.66	-0.00119	1599.66	-0.00143	1599.66	-0.00125	1599.66	-0.00114	1599.66	-0.00161	1599.66	-0.00161	1599.66	-0.00161	1599.66	6.01858e-06	1599.66	-0.000151316	1599.66	-0.000610027	1599.66	-0.000334639	1599.66	-0.00091013
1600.63	-2.27815e-06	1600.63	-0.00304	1600.63	-0.0029	1600.63	-0.0012	1600.63	1.43153e-06	1600.63	0.000359748	1600.63	-1.90376e-05	1600.63	-0.00153	1600.63	-0.00173	1600.63	-0.0016	1600.63	-0.00151	1600.63	-0.00195	1600.63	-0.00209	1600.63	-0.002	1600.63	-3.75501e-06	1600.63	-0.000263813	1600.63	-0.000799105	1600.63	-0.000504923	1600.63	-0.00112
1601.59	-3.14741e-06	1601.59	-0.00321	1601.59	-0.00293	1601.59	-0.00131	1601.59	-1.03102e-05	1601.59	0.000181232	1601.59	-0.000107279	1601.59	-0.00199	1601.59	-0.00221	1601.59	-0.00211	1601.59	-0.00204	1601.59	-0.00254	1601.59	-0.0028	1601.59	-0.00258	1601.59	-5.36363e-05	1601.59	-0.000514028	1601.59	-0.00119	1601.59	-0.000827375	1601.59	-0.0015
1602.56	-6.13267e-06	1602.56	-0.00338	1602.56	-0.00301	1602.56	-0.00153	1602.56	-8.14918e-05	1602.56	4.98512e-05	1602.56	-0.000322787	1602.56	-0.00256	1602.56	-0.0029	1602.56	-0.00279	1602.56	-0.00267	1602.56	-0.00335	1602.56	-0.00359	1602.56	-0.00331	1602.56	-0.000186862	1602.56	-0.000925636	1602.56	-0.00179	1602.56	-0.00131	1602.56	-0.00209
1603.52	-1.11197e-05	1603.52	-0.00349	1603.52	-0.00319	1603.52	-0.00183	1603.52	-0.000244393	1603.52	-2.04463e-07	1603.52	-0.000697446	1603.52	-0.00328	1603.52	-0.00387	1603.52	-0.0037	1603.52	-0.00344	1603.52	-0.0043	1603.52	-0.00449	1603.52	-0.00428	1603.52	-0.000458461	1603.52	-0.00148	1603.52	-0.00263	1603.52	-0.00197	1603.52	-0.00297
1604.48	-1.30928e-05	1604.48	-0.00351	1604.48	-0.00347	1604.48	-0.00217	1604.48	-0.000496403	1604.48	-8.7243e-05	1604.48	-0.0012	1604.48	-0.00422	1604.48	-0.00518	1604.48	-0.00486	1604.48	-0.0044	1604.48	-0.00532	1604.48	-0.00569	1604.48	-0.00556	1604.48	-0.000921341	1604.48	-0.00217	1604.48	-0.00367	1604.48	-0.00283	1604.48	-0.00413
1605.45	-8.2959e-06	1605.45	-0.00348	1605.45	-0.00375	1605.45	-0.00247	1605.45	-0.000752264	1605.45	-0.00031367	1605.45	-0.00169	1605.45	-0.00513	1605.45	-0.00659	1605.45	-0.00605	1605.45	-0.00534	1605.45	-0.00624	1605.45	-0.00712	1605.45	-0.00685	1605.45	-0.00145	1605.45	-0.00284	1605.45	-0.00467	1605.45	-0.00376	1605.45	-0.00529
1606.41	-2.01621e-06	1606.41	-0.00343	1606.41	-0.00395	1606.41	-0.00269	1606.41	-0.000916268	1606.41	-0.000542331	1606.41	-0.00206	1606.41	-0.00573	1606.41	-0.00772	1606.41	-0.00706	1606.41	-0.00602	1606.41	-0.00691	1606.41	-0.00847	1606.41	-0.00778	1606.41	-0.00182	1606.41	-0.00334	1606.41	-0.00533	1606.41	-0.00456	1606.41	-0.00612
1607.38	-8.75344e-09	1607.38	-0.00342	1607.38	-0.0041	1607.38	-0.00289	1607.38	-0.00107	1607.38	-0.000729871	1607.38	-0.00249	1607.38	-0.00633	1607.38	-0.00873	1607.38	-0.00821	1607.38	-0.00675	1607.38	-0.00767	1607.38	-0.00971	1607.38	-0.0085	1607.38	-0.00212	1607.38	-0.00385	1607.38	-0.00588	1607.38	-0.00533	1607.38	-0.00688
1608.34	1.23795e-07	1608.34	-0.00353	1608.34	-0.00427	1608.34	-0.00319	1608.34	-0.00142	1608.34	-0.00101	1608.34	-0.00327	1608.34	-0.00751	1608.34	-0.01015	1608.34	-0.00998	1608.34	-0.00812	1608.34	-0.00904	1608.34	-0.01115	1608.34	-0.00953	1608.34	-0.0027	1608.34	-0.0047	1608.34	-0.00687	1608.34	-0.00637	1608.34	-0.00808
1609.31	-1.53514e-08	1609.31	-0.00378	1609.31	-0.00448	1609.31	-0.00361	1609.31	-0.00199	1609.31	-0.00147	1609.31	-0.00446	1609.31	-0.00946	1609.31	-0.01213	1609.31	-0.01225	1609.31	-0.01025	1609.31	-0.01108	1609.31	-0.01288	1609.31	-0.01107	1609.31	-0.00372	1609.31	-0.00599	1609.31	-0.00849	1609.31	-0.00771	1609.31	-0.0098
1610.27	-8.44337e-07	1610.27	-0.00409	1610.27	-0.00471	1610.27	-0.0041	1610.27	-0.00274	1610.27	-0.00216	1610.27	-0.00603	1610.27	-0.01209	1610.27	-0.01469	1610.27	-0.0148	1610.27	-0.01295	1610.27	-0.01364	1610.27	-0.01511	1610.27	-0.01324	1610.27	-0.00522	1610.27	-0.00776	1610.27	-0.01074	1610.27	-0.00945	1610.27	-0.01204
1611.23	-2.04138e-06	1611.23	-0.00433	1611.23	-0.00501	1611.23	-0.0047	1611.23	-0.00377	1611.23	-0.00338	1611.23	-0.0085	1611.23	-0.01589	1611.23	-0.01838	1611.23	-0.01831	1611.23	-0.01657	1611.23	-0.01719	1611.23	-0.01864	1611.23	-0.01675	1611.23	-0.00762	1611.23	-0.01055	1611.23	-0.01413	1611.23	-0.01232	1611.23	-0.01545
1612.2	-2.58138e-06	1612.2	-0.00446	1612.2	-0.00544	1612.2	-0.00553	1612.2	-0.00535	1612.2	-0.00556	1612.2	-0.0124	1612.2	-0.02139	1612.2	-0.02371	1612.2	-0.02353	1612.2	-0.02159	1612.2	-0.02228	1612.2	-0.02409	1612.2	-0.02227	1612.2	-0.01144	1612.2	-0.01493	1612.2	-0.01914	1612.2	-0.01698	1612.2	-0.02072
1613.16	-3.76153e-06	1613.16	-0.00447	1613.16	-0.00589	1613.16	-0.00656	1613.16	-0.00719	1613.16	-0.00834	1613.16	-0.01681	1613.16	-0.02729	1613.16	-0.02927	1613.16	-0.02924	1613.16	-0.02694	1613.16	-0.02778	1613.16	-0.02999	1613.16	-0.02858	1613.16	-0.01587	1613.16	-0.01982	1613.16	-0.02452	1613.16	-0.02229	1613.16	-0.02662
1614.13	-8.50172e-06	1614.13	-0.00436	1614.13	-0.00608	1614.13	-0.00734	1614.13	-0.0079	1614.13	-0.00964	1614.13	-0.01866	1614.13	-0.02958	1614.13	-0.0311	1614.13	-0.03148	1614.13	-0.02921	1614.13	-0.03009	1614.13	-0.03225	1614.13	-0.03176	1614.13	-0.01774	1614.13	-0.0218	1614.13	-0.02663	1614.13	-0.02454	1614.13	-0.02914
1615.09	-2.07194e-05	1615.09	-0.00424	1615.09	-0.00597	1615.09	-0.00748	1615.09	-0.00672	1615.09	-0.00823	1615.09	-0.01658	1615.09	-0.02642	1615.09	-0.02765	1615.09	-0.02838	1615.09	-0.02689	1615.09	-0.02746	1615.09	-0.02907	1615.09	-0.02961	1615.09	-0.0154	1615.09	-0.0192	1615.09	-0.02391	1615.09	-0.02199	1615.09	-0.02627
1616.06	-3.97012e-05	1616.06	-0.00433	1616.06	-0.00603	1616.06	-0.00755	1616.06	-0.00595	1616.06	-0.00735	1616.06	-0.0155	1616.06	-0.02416	1616.06	-0.02552	1616.06	-0.02634	1616.06	-0.02581	1616.06	-0.02595	1616.06	-0.02711	1616.06	-0.02785	1616.06	-0.01366	1616.06	-0.01744	1616.06	-0.02231	1616.06	-0.0203	1616.06	-0.02419
1617.02	-5.05259e-05	1617.02	-0.0046	1617.02	-0.00636	1617.02	-0.00802	1617.02	-0.00731	1617.02	-0.00954	1617.02	-0.01911	1617.02	-0.02799	1617.02	-0.02986	1617.02	-0.03056	1617.02	-0.03047	1617.02	-0.03056	1617.02	-0.03162	1617.02	-0.03159	1617.02	-0.01647	1617.02	-0.0208	1617.02	-0.02648	1617.02	-0.02411	1617.02	-0.02804
1617.98	-4.06362e-05	1617.98	-0.0048	1617.98	-0.00646	1617.98	-0.00835	1617.98	-0.00954	1617.98	-0.013	1617.98	-0.02447	1617.98	-0.03439	1617.98	-0.0368	1617.98	-0.03735	1617.98	-0.037	1617.98	-0.03768	1617.98	-0.03868	1617.98	-0.03761	1617.98	-0.02136	1617.98	-0.02637	1617.98	-0.03286	1617.98	-0.03025	1617.98	-0.03432
1618.95	-2.15789e-05	1618.95	-0.00486	1618.95	-0.00638	1618.95	-0.00854	1618.95	-0.01163	1618.95	-0.01596	1618.95	-0.02907	1618.95	-0.04018	1618.95	-0.04295	1618.95	-0.04344	1618.95	-0.04237	1618.95	-0.044	1618.95	-0.04481	1618.95	-0.04323	1618.95	-0.02585	1618.95	-0.03148	1618.95	-0.0384	1618.95	-0.03584	1618.95	-0.03995
1619.91	-7.37683e-06	1619.91	-0.00487	1619.91	-0.0064	1619.91	-0.00886	1619.91	-0.01348	1619.91	-0.01824	1619.91	-0.03265	1619.91	-0.04491	1619.91	-0.04781	1619.91	-0.04828	1619.91	-0.04649	1619.91	-0.04899	1619.91	-0.04949	1619.91	-0.04804	1619.91	-0.02946	1619.91	-0.03577	1619.91	-0.04272	1619.91	-0.04033	1619.91	-0.04459
1620.88	-1.17111e-06	1620.88	-0.00485	1620.88	-0.00658	1620.88	-0.00918	1620.88	-0.01473	1620.88	-0.01963	1620.88	-0.03466	1620.88	-0.04784	1620.88	-0.05064	1620.88	-0.05101	1620.88	-0.0489	1620.88	-0.05194	1620.88	-0.052	1620.88	-0.05096	1620.88	-0.03154	1620.88	-0.03853	1620.88	-0.0453	1620.88	-0.04284	1620.88	-0.04761
1621.84	-1.10642e-07	1621.84	-0.00484	1621.84	-0.00684	1621.84	-0.00942	1621.84	-0.01543	1621.84	-0.02074	1621.84	-0.03564	1621.84	-0.04969	1621.84	-0.0522	1621.84	-0.05237	1621.84	-0.05049	1621.84	-0.05378	1621.84	-0.05328	1621.84	-0.05246	1621.84	-0.03268	1621.84	-0.04011	1621.84	-0.04718	1621.84	-0.04399	1621.84	-0.04968
1622.81	-9.07194e-07	1622.81	-0.00494	1622.81	-0.00718	1622.81	-0.00993	1622.81	-0.01676	1622.81	-0.02348	1622.81	-0.03842	1622.81	-0.05358	1622.81	-0.05585	1622.81	-0.05601	1622.81	-0.05456	1622.81	-0.05801	1622.81	-0.05697	1622.81	-0.05602	1622.81	-0.03556	1622.81	-0.04324	1622.81	-0.05168	1622.81	-0.04713	1622.81	-0.05399
1623.77	-5.43398e-06	1623.77	-0.00511	1623.77	-0.0075	1623.77	-0.01063	1623.77	-0.01887	1623.77	-0.02767	1623.77	-0.04336	1623.77	-0.05963	1623.77	-0.06185	1623.77	-0.06246	1623.77	-0.06106	1623.77	-0.06456	1623.77	-0.0634	1623.77	-0.06223	1623.77	-0.04046	1623.77	-0.04833	1623.77	-0.05857	1623.77	-0.05285	1623.77	-0.06071
1624.73	-1.13447e-05	1624.73	-0.00524	1624.73	-0.00761	1624.73	-0.01096	1624.73	-0.02025	1624.73	-0.03042	1624.73	-0.04696	1624.73	-0.06366	1624.73	-0.0661	1624.73	-0.06738	1624.73	-0.06546	1624.73	-0.06882	1624.73	-0.06812	1624.73	-0.06696	1624.73	-0.04383	1624.73	-0.05192	1624.73	-0.063	1624.73	-0.05708	1624.73	-0.06557
1625.7	-1.49155e-05	1625.7	-0.00528	1625.7	-0.00754	1625.7	-0.01094	1625.7	-0.02042	1625.7	-0.03074	1625.7	-0.0478	1625.7	-0.06432	1625.7	-0.06731	1625.7	-0.06897	1625.7	-0.06633	1625.7	-0.06956	1625.7	-0.06954	1625.7	-0.06845	1625.7	-0.04428	1625.7	-0.05271	1625.7	-0.06333	1625.7	-0.0579	1625.7	-0.06689
1626.66	-1.96946e-05	1626.66	-0.00531	1626.66	-0.00749	1626.66	-0.01106	1626.66	-0.02029	1626.66	-0.03018	1626.66	-0.04756	1626.66	-0.0639	1626.66	-0.06788	1626.66	-0.06921	1626.66	-0.06612	1626.66	-0.06952	1626.66	-0.06994	1626.66	-0.06859	1626.66	-0.04373	1626.66	-0.05252	1626.66	-0.0621	1626.66	-0.05714	1626.66	-0.06666
1627.63	-3.05513e-05	1627.63	-0.00536	1627.63	-0.0077	1627.63	-0.01172	1627.63	-0.02102	1627.63	-0.03071	1627.63	-0.04861	1627.63	-0.06532	1627.63	-0.07054	1627.63	-0.07087	1627.63	-0.06781	1627.63	-0.07181	1627.63	-0.07215	1627.63	-0.07016	1627.63	-0.04487	1627.63	-0.05372	1627.63	-0.06267	1627.63	-0.05783	1627.63	-0.06764
1628.59	-4.2946e-05	1628.59	-0.0054	1628.59	-0.00812	1628.59	-0.01266	1628.59	-0.02261	1628.59	-0.03265	1628.59	-0.05132	1628.59	-0.0689	1628.59	-0.07506	1628.59	-0.07422	1628.59	-0.07155	1628.59	-0.07641	1628.59	-0.07615	1628.59	-0.07364	1628.59	-0.04815	1628.59	-0.05654	1628.59	-0.0657	1628.59	-0.06096	1628.59	-0.07041
1629.56	-4.27623e-05	1629.56	-0.00536	1629.56	-0.00849	1629.56	-0.01328	1629.56	-0.02427	1629.56	-0.03499	1629.56	-0.0546	1629.56	-0.07299	1629.56	-0.07937	1629.56	-0.07778	1629.56	-0.07556	1629.56	-0.08131	1629.56	-0.08008	1629.56	-0.07776	1629.56	-0.05204	1629.56	-0.05963	1629.56	-0.06959	1629.56	-0.06528	1629.56	-0.07384
1630.52	-2.81543e-05	1630.52	-0.00533	1630.52	-0.00877	1630.52	-0.01366	1630.52	-0.02626	1630.52	-0.03813	1630.52	-0.05928	1630.52	-0.07826	1630.52	-0.08437	1630.52	-0.08263	1630.52	-0.08069	1630.52	-0.08731	1630.52	-0.08495	1630.52	-0.08346	1630.52	-0.05685	1630.52	-0.06384	1630.52	-0.07489	1630.52	-0.07115	1630.52	-0.07897
1631.48	-1.24905e-05	1631.48	-0.00543	1631.48	-0.00913	1631.48	-0.0143	1631.48	-0.0295	1631.48	-0.04314	1631.48	-0.06703	1631.48	-0.08657	1631.48	-0.09246	1631.48	-0.09092	1631.48	-0.08911	1631.48	-0.0966	1631.48	-0.09306	1631.48	-0.09253	1631.48	-0.06406	1631.48	-0.07102	1631.48	-0.08336	1631.48	-0.07994	1631.48	-0.08773
1632.45	-4.1815e-06	1632.45	-0.00573	1632.45	-0.00958	1632.45	-0.0153	1632.45	-0.03353	1632.45	-0.04912	1632.45	-0.07668	1632.45	-0.09681	1632.45	-0.10279	1632.45	-0.1015	1632.45	-0.09984	1632.45	-0.10795	1632.45	-0.10343	1632.45	-0.1035	1632.45	-0.07274	1632.45	-0.08015	1632.45	-0.09389	1632.45	-0.09028	1632.45	-0.09889
1633.41	-1.92902e-06	1633.41	-0.00607	1633.41	-0.00981	1633.41	-0.01595	1633.41	-0.0356	1633.41	-0.05193	1633.41	-0.08256	1633.41	-0.10307	1633.41	-0.10931	1633.41	-0.10808	1633.41	-0.10675	1633.41	-0.11472	1633.41	-0.10983	1633.41	-0.11004	1633.41	-0.07779	1633.41	-0.08565	1633.41	-0.10057	1633.41	-0.09634	1633.41	-0.10621
1634.38	-5.12474e-06	1634.38	-0.00617	1634.38	-0.00961	1634.38	-0.01574	1634.38	-0.03374	1634.38	-0.04899	1634.38	-0.0802	1634.38	-0.10079	1634.38	-0.10695	1634.38	-0.10557	1634.38	-0.10463	1634.38	-0.11146	1634.38	-0.10719	1634.38	-0.10744	1634.38	-0.0754	1634.38	-0.08302	1634.38	-0.09862	1634.38	-0.09372	1634.38	-0.10454
1635.34	-2.65287e-05	1635.34	-0.00604	1635.34	-0.0096	1635.34	-0.01612	1635.34	-0.03289	1635.34	-0.04809	1635.34	-0.07857	1635.34	-0.09962	1635.34	-0.10542	1635.34	-0.10391	1635.34	-0.10293	1635.34	-0.1088	1635.34	-0.10547	1635.34	-0.10587	1635.34	-0.07426	1635.34	-0.08127	1635.34	-0.09738	1635.34	-0.09185	1635.34	-0.10326
1636.3	-6.57038e-05	1636.3	-0.00584	1636.3	-0.00985	1636.3	-0.01732	1636.3	-0.03543	1636.3	-0.05298	1636.3	-0.08326	1636.3	-0.10523	1636.3	-0.11098	1636.3	-0.10961	1636.3	-0.10791	1636.3	-0.11419	1636.3	-0.11122	1636.3	-0.11138	1636.3	-0.0791	1636.3	-0.08622	1636.3	-0.10263	1636.3	-0.0965	1636.3	-0.10838
1637.27	-8.10207e-05	1637.27	-0.00559	1637.27	-0.00958	1637.27	-0.01731	1637.27	-0.03569	1637.27	-0.05438	1637.27	-0.08361	1637.27	-0.1058	1637.27	-0.11167	1637.27	-0.11073	1637.27	-0.10802	1637.27	-0.11521	1637.27	-0.11232	1637.27	-0.11181	1637.27	-0.07916	1637.27	-0.08709	1637.27	-0.10285	1637.27	-0.09659	1637.27	-0.1083
1638.23	-6.85284e-05	1638.23	-0.0054	1638.23	-0.00897	1638.23	-0.01623	1638.23	-0.03311	1638.23	-0.0511	1638.23	-0.0785	1638.23	-0.10043	1638.23	-0.10627	1638.23	-0.10577	1638.23	-0.10234	1638.23	-0.10983	1638.23	-0.10716	1638.23	-0.10607	1638.23	-0.07367	1638.23	-0.08257	1638.23	-0.0972	1638.23	-0.09115	1638.23	-0.1023
1639.2	-5.3629e-05	1639.2	-0.00537	1639.2	-0.0085	1639.2	-0.01517	1639.2	-0.03033	1639.2	-0.04751	1639.2	-0.07323	1639.2	-0.09488	1639.2	-0.10059	1639.2	-0.10032	1639.2	-0.09671	1639.2	-0.1037	1639.2	-0.10135	1639.2	-0.10005	1639.2	-0.06816	1639.2	-0.0778	1639.2	-0.09153	1639.2	-0.08564	1639.2	-0.09626
1640.16	-4.77506e-05	1640.16	-0.00545	1640.16	-0.00837	1640.16	-0.01473	1640.16	-0.02906	1640.16	-0.04642	1640.16	-0.07121	1640.16	-0.09283	1640.16	-0.09847	1640.16	-0.09815	1640.16	-0.09486	1640.16	-0.10093	1640.16	-0.09879	1640.16	-0.09764	1640.16	-0.06612	1640.16	-0.07614	1640.16	-0.08963	1640.16	-0.08365	1640.16	-0.09388
1641.12	-4.79423e-05	1641.12	-0.00556	1641.12	-0.00858	1641.12	-0.01504	1641.12	-0.02982	1641.12	-0.04852	1641.12	-0.0733	1641.12	-0.09528	1641.12	-0.101	1641.12	-0.10041	1641.12	-0.09773	1641.12	-0.10302	1641.12	-0.10088	1641.12	-0.10016	1641.12	-0.0684	1641.12	-0.07857	1641.12	-0.09252	1641.12	-0.08626	1641.12	-0.09616
1642.09	-4.7226e-05	1642.09	-0.00564	1642.09	-0.00895	1642.09	-0.01588	1642.09	-0.03226	1642.09	-0.05282	1642.09	-0.07822	1642.09	-0.10088	1642.09	-0.10681	1642.09	-0.1058	1642.09	-0.10394	1642.09	-0.10879	1642.09	-0.10653	1642.09	-0.1064	1642.09	-0.07365	1642.09	-0.08395	1642.09	-0.09859	1642.09	-0.09216	1642.09	-0.10176
1643.05	-4.16467e-05	1643.05	-0.00566	1643.05	-0.00924	1643.05	-0.01684	1643.05	-0.03557	1643.05	-0.05782	1643.05	-0.08398	1643.05	-0.10742	1643.05	-0.11371	1643.05	-0.11198	1643.05	-0.11121	1643.05	-0.11584	1643.05	-0.11356	1643.05	-0.114	1643.05	-0.07975	1643.05	-0.0903	1643.05	-0.10521	1643.05	-0.09911	1643.05	-0.10849
1644.02	-3.17198e-05	1644.02	-0.00556	1644.02	-0.00913	1644.02	-0.01731	1644.02	-0.03826	1644.02	-0.06156	1644.02	-0.08824	1644.02	-0.11221	1644.02	-0.11922	1644.02	-0.11609	1644.02	-0.11668	1644.02	-0.12111	1644.02	-0.11903	1644.02	-0.11996	1644.02	-0.08418	1644.02	-0.09495	1644.02	-0.10939	1644.02	-0.10436	1644.02	-0.11351
1644.98	-2.2005e-05	1644.98	-0.00524	1644.98	-0.00845	1644.98	-0.0167	1644.98	-0.03824	1644.98	-0.06132	1644.98	-0.08796	1644.98	-0.11192	1644.98	-0.1201	1644.98	-0.11497	1644.98	-0.11658	1644.98	-0.12097	1644.98	-0.11923	1644.98	-0.12068	1644.98	-0.0839	1644.98	-0.09461	1644.98	-0.10792	1644.98	-0.10449	1644.98	-0.11311
1645.95	-2.07636e-05	1645.95	-0.00482	1645.95	-0.00782	1645.95	-0.01586	1645.95	-0.03685	1645.95	-0.05883	1645.95	-0.08538	1645.95	-0.10943	1645.95	-0.11848	1645.95	-0.11244	1645.95	-0.11338	1645.95	-0.11825	1645.95	-0.11674	1645.95	-0.11905	1645.95	-0.08147	1645.95	-0.09209	1645.95	-0.1043	1645.95	-0.1019	1645.95	-0.10984
1646.91	-3.29647e-05	1646.91	-0.00465	1646.91	-0.00822	1646.91	-0.01664	1646.91	-0.03962	1646.91	-0.0624	1646.91	-0.09049	1646.91	-0.11603	1646.91	-0.1245	1646.91	-0.12042	1646.91	-0.11862	1646.91	-0.12427	1646.91	-0.12294	1646.91	-0.12623	1646.91	-0.087	1646.91	-0.09836	1646.91	-0.11049	1646.91	-0.10748	1646.91	-0.1154
1647.88	-5.1616e-05	1647.88	-0.00466	1647.88	-0.00915	1647.88	-0.0182	1647.88	-0.0451	1647.88	-0.07044	1647.88	-0.10068	1647.88	-0.12803	1647.88	-0.13464	1647.88	-0.13407	1647.88	-0.12921	1647.88	-0.13514	1647.88	-0.13423	1647.88	-0.13793	1647.88	-0.09744	1647.88	-0.11005	1647.88	-0.12285	1647.88	-0.11831	1647.88	-0.12673
1648.84	-6.95348e-05	1648.84	-0.0047	1648.84	-0.00985	1648.84	-0.01925	1648.84	-0.04902	1648.84	-0.07655	1648.84	-0.10784	1648.84	-0.13587	1648.84	-0.14086	1648.84	-0.14267	1648.84	-0.13592	1648.84	-0.14166	1648.84	-0.14131	1648.84	-0.1447	1648.84	-0.10414	1648.84	-0.11778	1648.84	-0.13128	1648.84	-0.12556	1648.84	-0.13426
1649.8	-9.29725e-05	1649.8	-0.00486	1649.8	-0.01033	1649.8	-0.02003	1649.8	-0.05157	1649.8	-0.08069	1649.8	-0.11221	1649.8	-0.14014	1649.8	-0.14456	1649.8	-0.14692	1649.8	-0.13925	1649.8	-0.14499	1649.8	-0.14496	1649.8	-0.14769	1649.8	-0.10732	1649.8	-0.12172	1649.8	-0.13597	1649.8	-0.12953	1649.8	-0.13822
1650.77	-0.00011439	1650.77	-0.00509	1650.77	-0.01027	1650.77	-0.01971	1650.77	-0.0508	1650.77	-0.07961	1650.77	-0.1105	1650.77	-0.13778	1650.77	-0.14211	1650.77	-0.14405	1650.77	-0.13552	1650.77	-0.14212	1650.77	-0.14178	1650.77	-0.1437	1650.77	-0.10425	1650.77	-0.11848	1650.77	-0.13368	1650.77	-0.12699	1650.77	-0.13506
1651.73	-0.000105849	1651.73	-0.00524	1651.73	-0.00916	1651.73	-0.01699	1651.73	-0.04303	1651.73	-0.06717	1651.73	-0.09645	1651.73	-0.12251	1651.73	-0.12558	1651.73	-0.12792	1651.73	-0.11798	1651.73	-0.12647	1651.73	-0.12483	1651.73	-0.12586	1651.73	-0.08983	1651.73	-0.10171	1651.73	-0.11791	1651.73	-0.11204	1651.73	-0.11813
1652.7	-0.000100825	1652.7	-0.00555	1652.7	-0.00855	1652.7	-0.01572	1652.7	-0.03826	1652.7	-0.05811	1652.7	-0.08783	1652.7	-0.11381	1652.7	-0.11452	1652.7	-0.11851	1652.7	-0.10797	1652.7	-0.11795	1652.7	-0.11433	1652.7	-0.11458	1652.7	-0.08212	1652.7	-0.09157	1652.7	-0.10794	1652.7	-0.10368	1652.7	-0.10829
1653.66	-0.00011433	1653.66	-0.00578	1653.66	-0.00898	1653.66	-0.01719	1653.66	-0.04167	1653.66	-0.06316	1653.66	-0.09533	1653.66	-0.12212	1653.66	-0.12255	1653.66	-0.12646	1653.66	-0.118	1653.66	-0.1271	1653.66	-0.12273	1653.66	-0.12259	1653.66	-0.09042	1653.66	-0.10048	1653.66	-0.11533	1653.66	-0.11204	1653.66	-0.1179
1654.62	-9.72895e-05	1654.62	-0.00529	1654.62	-0.00843	1654.62	-0.01598	1654.62	-0.03807	1654.62	-0.05919	1654.62	-0.08897	1654.62	-0.11387	1654.62	-0.1162	1654.62	-0.11776	1654.62	-0.11241	1654.62	-0.11906	1654.62	-0.11602	1654.62	-0.11595	1654.62	-0.08469	1654.62	-0.09542	1654.62	-0.10754	1654.62	-0.10473	1654.62	-0.11203
1655.59	-6.7406e-05	1655.59	-0.00462	1655.59	-0.0075	1655.59	-0.01348	1655.59	-0.03125	1655.59	-0.04989	1655.59	-0.07541	1655.59	-0.09786	1655.59	-0.10199	1655.59	-0.10136	1655.59	-0.09787	1655.59	-0.10288	1655.59	-0.10138	1655.59	-0.10155	1655.59	-0.07186	1655.59	-0.08191	1655.59	-0.09246	1655.59	-0.08977	1655.59	-0.09754
1656.55	-4.79666e-05	1656.55	-0.00413	1656.55	-0.00682	1656.55	-0.01154	1656.55	-0.02618	1656.55	-0.04246	1656.55	-0.06471	1656.55	-0.08534	1656.55	-0.09054	1656.55	-0.08872	1656.55	-0.08613	1656.55	-0.09049	1656.55	-0.08979	1656.55	-0.09016	1656.55	-0.06185	1656.55	-0.07076	1656.55	-0.08087	1656.55	-0.07786	1656.55	-0.08583
1657.52	-3.59505e-05	1657.52	-0.00386	1657.52	-0.00643	1657.52	-0.01047	1657.52	-0.02342	1657.52	-0.03801	1657.52	-0.05855	1657.52	-0.07796	1657.52	-0.08346	1657.52	-0.08147	1657.52	-0.07928	1657.52	-0.08349	1657.52	-0.08299	1657.52	-0.08355	1657.52	-0.05604	1657.52	-0.06426	1657.52	-0.07442	1657.52	-0.07065	1657.52	-0.07893
1658.48	-2.45795e-05	1658.48	-0.00377	1658.48	-0.00629	1658.48	-0.01021	1658.48	-0.02268	1658.48	-0.03646	1658.48	-0.05687	1658.48	-0.07551	1658.48	-0.0807	1658.48	-0.0794	1658.48	-0.07716	1658.48	-0.08143	1658.48	-0.08086	1658.48	-0.08171	1658.48	-0.05407	1658.48	-0.06263	1658.48	-0.0729	1658.48	-0.06806	1658.48	-0.07691
1659.45	-1.39768e-05	1659.45	-0.00378	1659.45	-0.00631	1659.45	-0.01034	1659.45	-0.02289	1659.45	-0.03635	1659.45	-0.05761	1659.45	-0.07575	1659.45	-0.08016	1659.45	-0.08016	1659.45	-0.07741	1659.45	-0.08176	1659.45	-0.08117	1659.45	-0.08241	1659.45	-0.05384	1659.45	-0.06364	1659.45	-0.07373	1659.45	-0.06797	1659.45	-0.07757
1660.41	-7.36042e-06	1660.41	-0.00375	1660.41	-0.00634	1660.41	-0.01025	1660.41	-0.02244	1660.41	-0.03541	1660.41	-0.0575	1660.41	-0.07515	1660.41	-0.07876	1660.41	-0.07999	1660.41	-0.07649	1660.41	-0.08094	1660.41	-0.08035	1660.41	-0.08205	1660.41	-0.05249	1660.41	-0.06345	1660.41	-0.07302	1660.41	-0.06705	1660.41	-0.07728
1661.37	-5.00673e-06	1661.37	-0.00369	1661.37	-0.00632	1661.37	-0.0098	1661.37	-0.02099	1661.37	-0.03322	1661.37	-0.0556	1661.37	-0.07264	1661.37	-0.07611	1661.37	-0.0776	1661.37	-0.07361	1661.37	-0.07822	1661.37	-0.0775	1661.37	-0.07963	1661.37	-0.04984	1661.37	-0.06071	1661.37	-0.06987	1661.37	-0.06456	1661.37	-0.07481
1662.34	-5.27804e-06	1662.34	-0.00369	1662.34	-0.00638	1662.34	-0.00962	1662.34	-0.0202	1662.34	-0.0322	1662.34	-0.05472	1662.34	-0.07125	1662.34	-0.07552	1662.34	-0.07606	1662.34	-0.07214	1662.34	-0.07695	1662.34	-0.0761	1662.34	-0.0782	1662.34	-0.04914	1662.34	-0.0588	1662.34	-0.06813	1662.34	-0.06368	1662.34	-0.0733
1663.3	-6.33991e-06	1663.3	-0.00375	1663.3	-0.00648	1663.3	-0.00989	1663.3	-0.02065	1663.3	-0.033	1663.3	-0.05552	1663.3	-0.07188	1663.3	-0.07713	1663.3	-0.07639	1663.3	-0.07293	1663.3	-0.07785	1663.3	-0.07716	1663.3	-0.07828	1663.3	-0.05075	1663.3	-0.05926	1663.3	-0.06907	1663.3	-0.06508	1663.3	-0.0737
1664.27	-7.51522e-06	1664.27	-0.00371	1664.27	-0.00644	1664.27	-0.01003	1664.27	-0.02098	1664.27	-0.03331	1664.27	-0.05515	1664.27	-0.07177	1664.27	-0.07723	1664.27	-0.0759	1664.27	-0.07281	1664.27	-0.07769	1664.27	-0.07746	1664.27	-0.07676	1664.27	-0.05129	1664.27	-0.05946	1664.27	-0.06925	1664.27	-0.06559	1664.27	-0.07306
1665.23	-1.085e-05	1665.23	-0.0036	1665.23	-0.00632	1665.23	-0.0099	1665.23	-0.02113	1665.23	-0.033	1665.23	-0.05397	1665.23	-0.07142	1665.23	-0.07642	1665.23	-0.07517	1665.23	-0.07218	1665.23	-0.07688	1665.23	-0.07702	1665.23	-0.07446	1665.23	-0.05078	1665.23	-0.05938	1665.23	-0.06839	1665.23	-0.06543	1665.23	-0.07182
1666.2	-1.8194e-05	1666.2	-0.00346	1666.2	-0.00625	1666.2	-0.00969	1666.2	-0.02182	1666.2	-0.03309	1666.2	-0.05383	1666.2	-0.07239	1666.2	-0.07697	1666.2	-0.0759	1666.2	-0.07287	1666.2	-0.07716	1666.2	-0.07724	1666.2	-0.07368	1666.2	-0.05101	1666.2	-0.06037	1666.2	-0.06799	1666.2	-0.06618	1666.2	-0.07178
1667.16	-2.41317e-05	1667.16	-0.00334	1667.16	-0.00614	1667.16	-0.00932	1667.16	-0.02274	1667.16	-0.03314	1667.16	-0.05453	1667.16	-0.07356	1667.16	-0.07838	1667.16	-0.0771	1667.16	-0.074	1667.16	-0.07753	1667.16	-0.07708	1667.16	-0.0741	1667.16	-0.05161	1667.16	-0.06147	1667.16	-0.06749	1667.16	-0.06706	1667.16	-0.07232
1668.12	-1.89931e-05	1668.12	-0.00325	1668.12	-0.00589	1668.12	-0.00873	1668.12	-0.02306	1668.12	-0.03247	1668.12	-0.05494	1668.12	-0.07302	1668.12	-0.07871	1668.12	-0.07693	1668.12	-0.07365	1668.12	-0.07636	1668.12	-0.07534	1668.12	-0.07433	1668.12	-0.0512	1668.12	-0.0608	1668.12	-0.06603	1668.12	-0.06661	1668.12	-0.07206
[truncated: 2,419 more rows]

## Sheet: Fig. 1b
399.193	0	399.193	0.00932	399.193	0.01171	399.193	0.01158	399.193	0.01065	399.193	0.01091	399.193	0.01168	399.193	0.0105	399.193	0.01187	399.193	0.01124	399.193	0.01009	399.193	0.0092	399.193	0.00982	399.193	0.00967	399.193	0.00874	399.193	0.00761	399.193	0.00716	399.193	0.00596	399.193	0.0059	399.193	0.00598	399.193	0.00435
[truncated: 3,735 more rows]

[truncated: 10 more sheets: Fig. 1c, Fig. 1d, Fig. 1e, Fig. 1f, Fig.2a, Fig.2b, Fig.2c, Fig.2d, Fig.3c, Fig.3f]
